# Supplementary material for: Different sampling strategies for optimal detection of the overall genetic diversity of methicillin-resistant Staphylococcus aureus
Source: Microbiol Spectr. 2024 May 29;12(7):e00140-24. doi: 10.1128/spectrum.00140-24 (PMC11218522; doi:10.1128/spectrum.00140-24)
Supplement: Supplemental tables — Tables S1-S7. [file spectrum.00140-24-s0001.xlsx]

## Sheet: Table S1
Supplementary table S1. Distribution of MLST sequence types among different groups of isolates
MLST	% BCI (n=36)	% SCI (n=137)	NBCI (n=133)				all groups (n=306)
			% all NBCI	% STI (n=78)	% RTI (n=35)	% UTI (n=20)	%	n
5	30.5556	35.0365	33.8346	23.0769	54.2857	40	33.9869	104
225	30.5556	29.927	22.5564	28.2051	14.2857	15	26.7974	82
22	16.6667	8.0292	6.76692	2.5641	8.57143	20	8.49673	26
1	0	8.0292	4.51128	6.41026	0	5	5.55556	17
97	5.55556	5.10949	3.7594	3.84615	2.85714	5	4.57516	14
2883	0	5.83942	3.00752	3.84615	0	5	3.92157	12
398	2.77778	2.18978	3.7594	3.84615	5.71429	0	2.94118	9
88	0	0.729927	3.7594	2.5641	2.85714	10	1.96078	6
45	2.77778	0.729927	2.25564	2.5641	2.85714	0	1.63399	5
30	0	0.729927	2.25564	2.5641	2.85714	0	1.30719	4
130	2.77778	0	1.50376	2.5641	0	0	0.980392	3
8	0	0	1.50376	2.5641	0	0	0.653595	2
1637	0	0	1.50376	1.28205	2.85714	0	0.653595	2
7822	0	0	1.50376	2.5641	0	0	0.653595	2
7827	5.55556	0	0	0	0	0	0.653595	2
7828	2.77778	0.729927	0	0	0	0	0.653595	2
72	0	0	0.75188	1.28205	0	0	0.326797	1
152	0	0	0.75188	1.28205	0	0	0.326797	1
228	0	0	0.75188	1.28205	0	0	0.326797	1
254	0	0	0.75188	1.28205	0	0	0.326797	1
599	0	0	0.75188	1.28205	0	0	0.326797	1
1728	0	0	0.75188	1.28205	0	0	0.326797	1
2626	0	0	0.75188	1.28205	0	0	0.326797	1
3154	0	0.729927	0	0	0	0	0.326797	1
7821	0	0.729927	0	0	0	0	0.326797	1
7823	0	0	0.75188	1.28205	0	0	0.326797	1
7824	0	0.729927	0	0	0	0	0.326797	1
7825	0	0.729927	0	0	0	0	0.326797	1
7826	0	0	0.75188	0	2.85714	0	0.326797	1
7829	0	0	0.75188	1.28205	0	0	0.326797	1
MLST, multi locus sequence type; BCI, blood culture isolates; SCI, surveillance cultures isolates; STI, isolates from soft tissues; RTI; isolates from respiratory tract; UTI, isolates from urinary tract; NBCI, non-blood clinical isolates

## Sheet: Table S2
Supplementary table S2. Distribution of spa types among different groups of isolates
spa type	% BCI (n=36)	% SCI (n=135)	NBCI (n=131)				all groups (n=306)
			% all NBCI	% STI (n=77)	% RTI (n=35)	% UTI (n=19)	%	n
t002	27.7778	30.3704	32.0611	23.3766	48.5714	36.8421	30.7947	93
t003	36.1111	27.4074	16.0305	19.4805	14.2857	5.26316	23.5099	71
t022	11.1111	6.66667	5.34351	1.2987	5.71429	21.0526	6.62252	20
t127	0	8.88889	4.58015	6.49351	0	5.26316	5.96026	18
t359	5.55556	4.44444	2.29008	3.8961	0	0	3.64238	11
t010	2.77778	3.7037	3.05344	2.5974	2.85714	5.26316	3.31126	10
t4336	0	3.7037	2.29008	3.8961	0	0	2.64901	8
t011	2.77778	0.740741	3.05344	3.8961	2.85714	0	1.98675	6
t045	2.77778	0.740741	3.05344	3.8961	2.85714	0	1.98675	6
t14167	0	2.22222	2.29008	2.5974	0	5.26316	1.98675	6
t690	0	0.740741	3.05344	1.2987	2.85714	10.5263	1.65563	5
t2933	5.55556	0.740741	0.763359	0	2.85714	0	1.3245	4
t008	0	0	1.52672	2.5974	0	0	0.662252	2
t014	0	0.740741	0.763359	0	2.85714	0	0.662252	2
t034	0	0.740741	0.763359	0	2.85714	0	0.662252	2
t1048	2.77778	0	0.763359	1.2987	0	0	0.662252	2
t1240	0	1.48148	0	0	0	0	0.662252	2
t13748	0	0	1.52672	1.2987	2.85714	0	0.662252	2
t548	0	0.740741	0.763359	1.2987	0	0	0.662252	2
t808	2.77778	0	0.763359	1.2987	0	0	0.662252	2
t8447	0	0.740741	0.763359	0	0	5.26316	0.662252	2
t005	0	0	0.763359	1.2987	0	0	0.331126	1
t009	0	0	0.763359	1.2987	0	0	0.331126	1
t019	0	0	0.763359	1.2987	0	0	0.331126	1
t021	0	0	0.763359	1.2987	0	0	0.331126	1
t148	0	0	0.763359	1.2987	0	0	0.331126	1
t21065	0	0.740741	0	0	0	0	0.331126	1
t2396	0	0	0.763359	1.2987	0	0	0.331126	1
t2509	0	0	0.763359	0	2.85714	0	0.331126	1
t264	0	0	0.763359	1.2987	0	0	0.331126	1
t3256	0	0	0.763359	1.2987	0	0	0.331126	1
t3380	0	0	0.763359	0	2.85714	0	0.331126	1
t362	0	0.740741	0	0	0	0	0.331126	1
t390	0	0	0.763359	1.2987	0	0	0.331126	1
t447	0	0.740741	0	0	0	0	0.331126	1
t448	0	0	0.763359	1.2987	0	0	0.331126	1
t454	0	0	0.763359	1.2987	0	0	0.331126	1
t504	0	0	0.763359	0	0	5.26316	0.331126	1
t5090	0	0	0.763359	1.2987	0	0	0.331126	1
t550	0	0.740741	0	0	0	0	0.331126	1
t564	0	0	0.763359	1.2987	0	0	0.331126	1
t571	0	0.740741	0	0	0	0	0.331126	1
t6172	0	0	0.763359	1.2987	0	0	0.331126	1
t685	0	0.740741	0	0	0	0	0.331126	1
t728	0	0	0.763359	0	2.85714	0	0.331126	1
t790	0	0.740741	0	0	0	0	0.331126	1
t9925	0	0	0.763359	1.2987	0	0	0.331126	1
BCI, blood culture isolates; SCI, surveillance cultures isolates; STI, isolates from soft tissues; RTI; isolates from respiratory tract; UTI, isolates from urinary tract; NBCI, non-blood clinical isolates

## Sheet: Table S3
Supplementary table S3. The proportions of HA-MRSA, CA-MRSA and LA-MRSA isolates deriving from different medical environments
Environment	HA-MRSA		CA-MRSA		LA-MRSA		All with MLST-SCCmec profile
	n	%	n	%	n	%	n	%
H	136	72.7273	42	66.6667	34	62.963	212	69.7368
EMS	23	12.2995	7	11.1111	8	14.8148	38	12.5
HOC	9	4.81283	5	7.93651	8	14.8148	22	7.23684
LTHCI	9	4.81283	3	4.7619	1	1.85185	13	4.27632
PHCC	6	3.20856	3	4.7619	3	5.55556	12	3.94737
DC	3	1.60428	1	1.5873	0	0	4	1.31579
SP	1	0.534759	2	3.1746	0	0	3	0.986842
	187	100	63	100	54	100	304	100
H, hospitals; EMS, emergency medical services; HOC, hospital outpatient clinics; LTHCI, long-term healthcare institutions; PHCC, primary healthcare centres; DC, dialysis centres; SP spas with medical services; HA-MRSA, hospital-acquired MRSA; CA-MRSA, community-acquired MRSA; LA-MRSA, livestock-associated MRSA;MLST, multi locus sequence type; SCCmec, staphylococcal cassette chromosome mec

## Sheet: Table S4
Supplementary table S4: Overview of 306 isolates of MRSA and results of phenotypic, genotypic characterisation and resistance genes.
#	Isolate group	Year	Sampling site	MRSA type	R	iMLSb profile	cgMLST cluster	ST-SCCmec	ST-SCCmec-spa	Genome size	% of cgMLST coverage	mecA	SCCmec	mecC	MLST-ST	CC - MLST	spa type	adsA	aur	cap8B	cap8C	cap8D	cap8E	cap8F	cap8G	cap8H	cap8I	cap8J	cap8K	cap8L	cap8M	cap8O	cap8P	capA	capN	chp	clfA	clfB	cna	coa	eap/map	ebp	esaA	esaB	esaD	esaE	esaG	essA	essB
1	SCI	2017	H1	LA-MRSA	1	-	MST Cluster 37	398_Vc	398_Vc_571	2,8	97,6	+	Vc	-	398	ND	t571	adsA	aur	cap8B	cap8C	cap8D	cap8E	cap8F	cap8G					cap8L	cap8M	cap8O	cap8P	capA	capN		clfA	clfB		coa	eap/map	ebp	esaA	esaB			esaG	essA	essB
2	SCI	2017	H1	HA-MRSA	2	-	MST Cluster 3	5_IIa	5_IIa_002	2,8	98,8	+	IIa	-	5	5	t002	adsA	aur	cap8B	cap8C	cap8D	cap8E	cap8F	cap8G					cap8L	cap8M	cap8O	cap8P	capA	capN	chp	clfA	clfB		coa	eap/map	ebp	esaA	esaB	esaD	esaE	esaG	essA	essB
3	SCI	2017	PHCC	HA-MRSA	2	-	MST Cluster 25	225_IIa	225_IIa_003	2,8	98,9	+	IIa	-	225	5	t003	adsA	aur	cap8B	cap8C	cap8D	cap8E	cap8F	cap8G					cap8L	cap8M	cap8O	cap8P	capA	capN	chp	clfA	clfB			eap/map	ebp	esaA	esaB	esaD	esaE	esaG	essA	essB
4	SCI	2017	H2	LA-MRSA	3	-	MST Cluster 4	1_IVa	1_IVa_127	2,8	99,0	+	IVa	-	1	1	t127	adsA	aur	cap8B	cap8C	cap8D	cap8E	cap8F	cap8G	cap8H	cap8I	cap8J	cap8K	cap8L	cap8M	cap8O	cap8P	capA	capN		clfA	clfB	cna	coa	eap/map	ebp	esaA	esaB	esaD	esaE	esaG	essA	essB
5	STI	2017	H3 HOC	HA-MRSA	2	-	MST Cluster 33	225_IIa	225_IIa_003	2,8	98,8	+	IIa	-	225	5	t003	adsA	aur	cap8B	cap8C	cap8D	cap8E	cap8F	cap8G					cap8L	cap8M	cap8O	cap8P	capA	capN	chp	clfA	clfB			eap/map	ebp	esaA	esaB	esaD	esaE	esaG	essA	essB
6	SCI	2017	H2	HA-MRSA	2	-	MST Cluster 12	225_IIa	225_IIa_14167	2,8	98,8	+	IIa	-	225	5	t14167	adsA	aur	cap8B	cap8C	cap8D	cap8E	cap8F	cap8G					cap8L	cap8M	cap8O	cap8P	capA	capN	chp	clfA	clfB		coa	eap/map	ebp	esaA	esaB	esaD	esaE	esaG	essA	essB
7	STI	2017	H1 HOC	HA-MRSA	2	-	MST Cluster 18	225_IIa	225_IIa_003	2,8	98,9	+	IIa	-	225	5	t003	adsA	aur	cap8B	cap8C	cap8D	cap8E	cap8F	cap8G					cap8L	cap8M	cap8O	cap8P	capA	capN	chp	clfA	clfB		coa	eap/map	ebp	esaA	esaB	esaD	esaE	esaG	essA	essB
8	STI	2017	H1 EMS	HA-MRSA	4	-	Singleton	225_IIa	225_IIa_003	2,8	98,9	+	IIa	-	225	5	t003	adsA	aur	cap8B	cap8C	cap8D	cap8E	cap8F	cap8G					cap8L	cap8M	cap8O	cap8P	capA	capN		clfA	clfB		coa	eap/map	ebp	esaA	esaB	esaD	esaE	esaG	essA	essB
9	STI	2017	H1	LA-MRSA	5	-	MST Cluster 6	5_IVc	5_IVc_002	2,8	98,7	+	IVc	-	5	5	t002	adsA	aur	cap8B	cap8C	cap8D	cap8E	cap8F	cap8G					cap8L	cap8M	cap8O	cap8P	capA	capN		clfA	clfB		coa	eap/map	ebp	esaA	esaB	esaD	esaE	esaG	essA	essB
10	SCI	2017	H1	HA-MRSA	2	-	MST Cluster 18	225_IIa	225_IIa_003	2,8	99,0	+	IIa	-	225	5	t003	adsA	aur	cap8B	cap8C	cap8D	cap8E	cap8F	cap8G					cap8L	cap8M	cap8O	cap8P	capA	capN	chp	clfA	clfB		coa	eap/map	ebp	esaA	esaB	esaD	esaE	esaG	essA	essB
11	SCI	2017	H1 EMS	HA-MRSA	2	-	Singleton	225_IIa	225_IIa_003	2,7	99,1	+	IIa	-	225	5	t003	adsA	aur	cap8B	cap8C	cap8D	cap8E	cap8F	cap8G					cap8L	cap8M	cap8O	cap8P	capA	capN	chp	clfA	clfB		coa	eap/map	ebp	esaA	esaB	esaD	esaE	esaG	essA	essB
12	SCI	2017	DC	HA-MRSA	2	-	Singleton	7824_IIa	7824_IIa_003	2,8	99,0	+	IIa	-	7824	5	t003	adsA	aur	cap8B	cap8C	cap8D	cap8E	cap8F	cap8G					cap8L	cap8M	cap8O	cap8P	capA	capN		clfA	clfB		coa	eap/map	ebp	esaA	esaB	esaD	esaE	esaG	essA	essB
13	BCI	2017	H1	HA-MRSA	6	iMLSb poz	MST Cluster 3	5_IIa	5_IIa_002	2,8	98,8	+	IIa	-	5	5	t002	adsA	aur	cap8B	cap8C	cap8D	cap8E	cap8F	cap8G					cap8L	cap8M	cap8O	cap8P	capA	capN	chp	clfA	clfB		coa	eap/map	ebp	esaA	esaB	esaD	esaE	esaG	essA	essB
14	SCI	2017	H2 HOC	LA-MRSA	1	-	MST Cluster 4	1_IVa	1_IVa_127	2,8	99,0	+	IVa	-	1	1	t127	adsA	aur	cap8B	cap8C	cap8D	cap8E	cap8F	cap8G	cap8H	cap8I	cap8J	cap8K	cap8L	cap8M	cap8O	cap8P	capA	capN		clfA	clfB	cna	coa	eap/map	ebp	esaA	esaB	esaD	esaE	esaG	essA	essB
15	STI	2017	H1 HOC	HA-MRSA	2	-	MST Cluster 10	225_IIa	225_IIa_003	2,8	98,9	+	IIa	-	225	5	t003	adsA	aur	cap8B	cap8C	cap8D	cap8E	cap8F	cap8G					cap8L	cap8M	cap8O	cap8P	capA	capN	chp	clfA	clfB		coa	eap/map	ebp	esaA	esaB	esaD	esaE	esaG	essA	essB
16	STI	2017	H1	HA-MRSA	7	-	Singleton	225_IIa	225_IIa_003	2,8	99,0	+	IIa	-	225	5	t003	adsA	aur	cap8B	cap8C	cap8D	cap8E	cap8F	cap8G					cap8L	cap8M	cap8O	cap8P	capA	capN	chp	clfA	clfB		coa	eap/map	ebp	esaA	esaB	esaD	esaE	esaG	essA	essB
17	SCI	2017	H1	HA-MRSA	8	-	MST Cluster 29	2883_IIa	2883_IIa_4336	2,9	98,9	+	IIa	-	2883	5	t4336	adsA	aur	cap8B	cap8C	cap8D	cap8E	cap8F	cap8G					cap8L	cap8M	cap8O	cap8P	capA	capN		clfA	clfB		coa	eap/map	ebp	esaA	esaB	esaD	esaE	esaG	essA	essB
18	SCI	2017	H2	CA-MRSA	3	-	Singleton	3154_IVa	3154_IVa_550	2,7	96,8	+	IVa	-	3154	45	t550	adsA	aur	cap8B	cap8C	cap8D	cap8E	cap8F	cap8G	cap8H	cap8I	cap8J	cap8K	cap8L	cap8M	cap8O	cap8P	capA	capN	chp	clfA	clfB	cna	coa		ebp	esaA	esaB	esaD	esaE	esaG	essA	essB
19	STI	2017	H1	HA-MRSA	2	-	MST Cluster 10	225_IIa	225_IIa_003	2,8	99,1	+	IIa	-	225	5	t003	adsA	aur	cap8B	cap8C	cap8D	cap8E	cap8F	cap8G					cap8L	cap8M	cap8O	cap8P	capA	capN	chp	clfA	clfB		coa	eap/map	ebp	esaA	esaB	esaD	esaE	esaG	essA	essB
20	SCI	2017	H2	HA-MRSA	2	-	MST Cluster 19	225_IIa	225_IIa_003	2,8	99,0	+	IIa	-	225	5	t003	adsA	aur	cap8B	cap8C	cap8D	cap8E	cap8F	cap8G					cap8L	cap8M	cap8O	cap8P	capA	capN		clfA	clfB		coa	eap/map	ebp	esaA	esaB	esaD	esaE	esaG	essA	essB
21	SCI	2017	H2	LA-MRSA	6	iMLSb poz	MST Cluster 4	1_IVa	1_IVa_127	2,8	98,9	+	IVa	-	1	1	t127	adsA	aur	cap8B	cap8C	cap8D	cap8E	cap8F	cap8G	cap8H	cap8I	cap8J	cap8K	cap8L	cap8M	cap8O	cap8P	capA	capN		clfA	clfB	cna	coa	eap/map	ebp	esaA	esaB	esaD	esaE	esaG	essA	essB
22	SCI	2017	H3	HA-MRSA	2	-	MST Cluster 26	225_IIa	225_IIa_003	2,8	99,1	+	IIa	-	225	5	t003	adsA	aur	cap8B	cap8C	cap8D	cap8E	cap8F	cap8G					cap8L	cap8M	cap8O	cap8P	capA	capN	chp	clfA	clfB		coa	eap/map	ebp	esaA	esaB	esaD	esaE	esaG	essA	essB
23	SCI	2017	LTHCI3	HA-MRSA	6	iMLSb poz	MST Cluster 3	5_IIa	5_IIa_002	2,8	98,7	+	IIa	-	5	5	t002	adsA	aur	cap8B	cap8C	cap8D	cap8E	cap8F	cap8G					cap8L	cap8M	cap8O	cap8P	capA	capN	chp	clfA	clfB		coa	eap/map	ebp	esaA	esaB	esaD	esaE	esaG	essA	essB
24	STI	2017	H1 HOC	LA-MRSA	5	-	MST Cluster 6	5_IVc	5_IVc_002	2,8	98,6	+	IVc	-	5	5	t002	adsA	aur	cap8B	cap8C	cap8D	cap8E	cap8F	cap8G					cap8L	cap8M	cap8O	cap8P	capA	capN		clfA	clfB		coa	eap/map	ebp	esaA	esaB	esaD	esaE	esaG	essA	essB
25	STI	2017	H1	LA-MRSA	5	-	MST Cluster 6	5_IVc	5_IVc_002	2,8	98,8	+	IVc	-	5	5	t002	adsA	aur	cap8B	cap8C	cap8D	cap8E	cap8F	cap8G					cap8L	cap8M	cap8O	cap8P	capA	capN		clfA	clfB			eap/map	ebp	esaA	esaB	esaD	esaE	esaG	essA	essB
26	SCI	2017	H1	CA-MRSA	6	iMLSb poz	Singleton	22_IVh	22_IVh_790	2,8	98,3	+	IVh	-	22	22	t790	adsA	aur	cap8B	cap8C	cap8D	cap8E	cap8F	cap8G					cap8L	cap8M	cap8O	cap8P	capA	capN	chp	clfA	clfB	cna		eap/map	ebp	esaA	esaB			esaG	essA	essB
27	RTI	2017	H1	CA-MRSA	5	-	Singleton	45_IVa	45_IVa_728	2,8	97,0	+	IVa	-	45	45	t728	adsA	aur	cap8B	cap8C	cap8D	cap8E	cap8F	cap8G	cap8H	cap8I	cap8J	cap8K	cap8L	cap8M	cap8O	cap8P	capA	capN	chp	clfA	clfB	cna	coa		ebp	esaA	esaB	esaD	esaE	esaG	essA	essB
28	SCI	2017	H2	HA-MRSA	2	-	MST Cluster 19	225_IIa	225_IIa_003	2,8	99,0	+	IIa	-	225	5	t003	adsA	aur	cap8B	cap8C	cap8D	cap8E	cap8F	cap8G					cap8L	cap8M	cap8O	cap8P	capA	capN	chp	clfA	clfB		coa	eap/map	ebp	esaA	esaB	esaD	esaE	esaG	essA	essB
29	STI	2017	LTHCI3	LA-MRSA	5	-	MST Cluster 5	97_IVc	97_IVc_359	2,8	98,5	+	IVc	-	97	97	t359	adsA	aur	cap8B	cap8C	cap8D	cap8E	cap8F	cap8G					cap8L	cap8M	cap8O	cap8P	capA	capN		clfA	clfB			eap/map	ebp	esaA	esaB	esaD	esaE	esaG	essA	essB
30	SCI	2017	H2	HA-MRSA	2	-	MST Cluster 31	225_IIa	225_IIa_003	2,7	99,0	+	IIa	-	225	5	t003	adsA	aur	cap8B	cap8C	cap8D	cap8E	cap8F	cap8G					cap8L	cap8M	cap8O	cap8P	capA	capN	chp	clfA	clfB			eap/map	ebp	esaA	esaB	esaD	esaE	esaG	essA	essB
31	STI	2017	H3 HOC	CA-MRSA	9	-	Singleton	8_IVa	8_IVa_008	2,9	99,5	+	IVa	-	8	8	t008	adsA	aur	cap8B	cap8C	cap8D	cap8E	cap8F	cap8G					cap8L	cap8M	cap8O	cap8P	capA	capN	chp	clfA	clfB			eap/map	ebp	esaA	esaB	esaD	esaE	esaG	essA	essB
32	SCI	2017	H2	HA-MRSA	2	-	MST Cluster 28	225_IIa	225_IIa_003	2,8	98,9	+	IIa	-	225	5	t003	adsA	aur	cap8B	cap8C	cap8D	cap8E	cap8F	cap8G					cap8L	cap8M	cap8O	cap8P	capA	capN	chp	clfA	clfB		coa	eap/map	ebp	esaA	esaB	esaD	esaE	esaG	essA	essB
33	STI	2017	PHCC	HA-MRSA	2	-	MST Cluster 8	225_IIa	225_IIa_264	2,8	99,0	+	IIa	-	225	5	t264	adsA	aur	cap8B	cap8C	cap8D	cap8E	cap8F	cap8G					cap8L	cap8M	cap8O	cap8P	capA	capN	chp	clfA	clfB		coa	eap/map	ebp	esaA	esaB	esaD	esaE	esaG	essA	essB
34	SCI	2017	H1	HA-MRSA	2	-	MST Cluster 27	225_IIa	225_IIa_003	2,8	99,0	+	IIa	-	225	5	t003	adsA	aur	cap8B	cap8C	cap8D	cap8E	cap8F	cap8G					cap8L	cap8M	cap8O	cap8P	capA	capN	chp	clfA	clfB		coa	eap/map	ebp	esaA	esaB	esaD	esaE	esaG	essA	essB
35	STI	2017	H1	HA-MRSA	4	-	MST Cluster 12	225_IIa	225_IIa_14167	2,8	98,8	+	IIa	-	225	5	t14167	adsA	aur	cap8B	cap8C	cap8D	cap8E	cap8F	cap8G					cap8L	cap8M	cap8O	cap8P	capA	capN	chp	clfA	clfB			eap/map	ebp	esaA	esaB	esaD	esaE	esaG	essA	essB
36	BCI	2017	H1 EMS	HA-MRSA	6	iMLSb poz	MST Cluster 1	5_IIa	5_IIa_002	2,8	98,8	+	IIa	-	5	5	t002	adsA	aur	cap8B	cap8C	cap8D	cap8E	cap8F	cap8G					cap8L	cap8M	cap8O	cap8P	capA	capN	chp	clfA	clfB		coa	eap/map	ebp	esaA	esaB	esaD	esaE	esaG	essA	essB
37	STI	2017	H1	LA-MRSA	5	-	MST Cluster 5	97_IVc	97_IVc_359	2,8	98,4	+	IVc	-	97	97	t359	adsA	aur	cap8B	cap8C	cap8D	cap8E	cap8F	cap8G					cap8L	cap8M	cap8O	cap8P	capA	capN		clfA	clfB			eap/map	ebp	esaA	esaB	esaD	esaE	esaG	essA	essB
38	STI	2017	PHCC	CA-MRSA	7	-	Singleton	7823_IVb	7823_IVb_008	2,8	99,3	+	IVb	-	7823	5	t008	adsA	aur	cap8B	cap8C	cap8D	cap8E	cap8F	cap8G					cap8L	cap8M	cap8O	cap8P	capA	capN	chp	clfA	clfB			eap/map	ebp	esaA	esaB	esaD	esaE	esaG	essA	essB
39	SCI	2017	H1	HA-MRSA	6	iMLSb poz	MST Cluster 3	5_IIa	5_IIa_002	2,8	98,8	+	IIa	-	5	5	t002	adsA	aur	cap8B	cap8C	cap8D	cap8E	cap8F	cap8G					cap8L	cap8M	cap8O	cap8P	capA	capN	chp	clfA	clfB		coa	eap/map	ebp	esaA	esaB	esaD	esaE	esaG	essA	essB
40	BCI	2017	H3	HA-MRSA	4	-	Singleton	225_IIa	225_IIa_003	2,8	99,0	+	IIa	-	225	5	t003	adsA	aur	cap8B	cap8C	cap8D	cap8E	cap8F	cap8G					cap8L	cap8M	cap8O	cap8P	capA	capN	chp	clfA	clfB			eap/map	ebp	esaA	esaB	esaD	esaE	esaG	essA	essB
41	SCI	2017	H1	HA-MRSA	2	-	Singleton	225_IIa	225_IIa_003	2,8	99,0	+	IIa	-	225	5	t003	adsA	aur	cap8B	cap8C	cap8D	cap8E	cap8F	cap8G					cap8L	cap8M	cap8O	cap8P	capA	capN	chp	clfA	clfB		coa	eap/map	ebp	esaA	esaB	esaD	esaE	esaG	essA	essB
42	STI	2017	LTHCI4	HA-MRSA	2	-	Singleton	225_IIa	225_IIa_003	2,8	99,0	+	IIa	-	225	5	t003	adsA	aur	cap8B	cap8C	cap8D	cap8E	cap8F	cap8G					cap8L	cap8M	cap8O	cap8P	capA	capN		clfA	clfB		coa	eap/map	ebp	esaA	esaB	esaD	esaE	esaG	essA	essB
43	STI	2017	H1	HA-MRSA	2	-	MST Cluster 26	225_IIa	225_IIa_003	2,8	98,9	+	IIa	-	225	5	t003	adsA	aur	cap8B	cap8C	cap8D	cap8E	cap8F	cap8G					cap8L	cap8M	cap8O	cap8P	capA	capN	chp	clfA	clfB		coa	eap/map	ebp	esaA	esaB	esaD	esaE	esaG	essA	essB
44	STI	2017	H1 EMS	LA-MRSA	10	-	MST Cluster 4	1_IVa	1_IVa_127	2,8	99,0	+	IVa	-	1	1	t127	adsA	aur	cap8B	cap8C	cap8D	cap8E	cap8F	cap8G	cap8H	cap8I	cap8J	cap8K	cap8L	cap8M	cap8O	cap8P	capA	capN		clfA	clfB	cna	coa	eap/map	ebp	esaA	esaB	esaD	esaE	esaG	essA	essB
45	BCI	2017	H1	LA-MRSA	5	-	MST Cluster 5	97_IVc	97_IVc_359	2,8	98,5	+	IVc	-	97	97	t359	adsA	aur	cap8B	cap8C	cap8D	cap8E	cap8F	cap8G					cap8L	cap8M	cap8O	cap8P	capA	capN		clfA	clfB			eap/map	ebp	esaA	esaB	esaD	esaE	esaG	essA	essB
46	STI	2017	H1	LA-MRSA	5	-	Singleton	7829_XI	7829_XI_5090	2,8	97,6	-	XI	+	7829	ND	t5090	adsA	aur	cap8B	cap8C	cap8D	cap8E	cap8F	cap8G	cap8H	cap8I	cap8J	cap8K	cap8L	cap8M	cap8O	cap8P	capA	capN		clfA	clfB			eap/map	ebp	esaA	esaB	esaD	esaE	esaG	essA	essB
47	SCI	2017	H3 HOC	LA-MRSA	3	-	MST Cluster 4	1_IVa	1_IVa_127	2,8	99,0	+	IVa	-	1	1	t127	adsA	aur	cap8B	cap8C	cap8D	cap8E	cap8F	cap8G	cap8H	cap8I	cap8J	cap8K	cap8L	cap8M	cap8O	cap8P	capA	capN		clfA	clfB	cna	coa	eap/map	ebp	esaA	esaB	esaD	esaE	esaG	essA	essB
48	BCI	2017	H1	HA-MRSA	2	-	MST Cluster 23	225_IIa	225_IIa_003	2,8	99,0	+	IIa	-	225	5	t003	adsA	aur	cap8B	cap8C	cap8D	cap8E	cap8F	cap8G					cap8L	cap8M	cap8O	cap8P	capA	capN	chp	clfA	clfB			eap/map	ebp	esaA	esaB	esaD	esaE	esaG	essA	essB
49	SCI	2017	LTHCI5	HA-MRSA	2	-	MST Cluster 10	225_IIa	225_IIa_003	2,9	99,0	+	IIa	-	225	5	t003	adsA	aur	cap8B	cap8C	cap8D	cap8E	cap8F	cap8G					cap8L	cap8M	cap8O	cap8P	capA	capN	chp	clfA	clfB		coa	eap/map	ebp	esaA	esaB	esaD	esaE	esaG	essA	essB
50	STI	2017	H1 HOC	HA-MRSA	2	-	MST Cluster 7	2883_IIa	2883_IIa_4336	2,8	98,9	+	IIa	-	2883	5	t4336	adsA	aur	cap8B	cap8C	cap8D	cap8E	cap8F	cap8G					cap8L	cap8M	cap8O	cap8P	capA	capN	chp	clfA	clfB			eap/map	ebp	esaA	esaB	esaD	esaE	esaG	essA	essB
51	SCI	2017	H2	LA-MRSA	3	-	MST Cluster 4	1_IVa	1_IVa_127	2,8	98,9	+	IVa	-	1	1	t127	adsA	aur	cap8B	cap8C	cap8D	cap8E	cap8F	cap8G	cap8H	cap8I	cap8J	cap8K	cap8L	cap8M	cap8O	cap8P	capA	capN		clfA	clfB	cna	coa	eap/map	ebp	esaA	esaB	esaD	esaE	esaG	essA	essB
52	SCI	2017	LTHCI5	HA-MRSA	2	-	MST Cluster 10	225_IIa	225_IIa_003	2,8	99,1	+	IIa	-	225	5	t003	adsA	aur	cap8B	cap8C	cap8D	cap8E	cap8F	cap8G					cap8L	cap8M	cap8O	cap8P	capA	capN	chp	clfA	clfB		coa	eap/map	ebp	esaA	esaB	esaD	esaE	esaG	essA	essB
53	SCI	2017	H2	CA-MRSA	6	iMLSb poz	MST Cluster 2	22_IVa	22_IVa_022	2,8	98,5	+	IVa	-	22	22	t022	adsA	aur	cap8B	cap8C	cap8D	cap8E	cap8F	cap8G					cap8L	cap8M	cap8O	cap8P	capA	capN	chp	clfA	clfB			eap/map	ebp	esaA	esaB			esaG	essA	essB
54	STI	2017	H1	CA-MRSA	11	-	Singleton	72_IVa	72_IVa_148	2,8	98,1	+	IVa	-	72	8	t148	adsA	aur	cap8B	cap8C	cap8D	cap8E	cap8F	cap8G					cap8L	cap8M	cap8O	cap8P	capA	capN	chp	clfA	clfB			eap/map	ebp	esaA	esaB	esaD	esaE	esaG	essA	essB
55	STI	2017	H1 HOC	HA-MRSA	2	-	Singleton	225_IIa	225_IIa_045	2,9	99,0	+	IIa	-	225	5	t045	adsA	aur	cap8B	cap8C	cap8D	cap8E	cap8F	cap8G					cap8L	cap8M	cap8O	cap8P	capA	capN		clfA	clfB		coa	eap/map	ebp	esaA	esaB	esaD	esaE	esaG	essA	essB
56	SCI	2017	DC	HA-MRSA	2	-	Singleton	225_IIa	225_IIa_003	2,8	99,1	+	IIa	-	225	5	t003	adsA	aur	cap8B	cap8C	cap8D	cap8E	cap8F	cap8G					cap8L	cap8M	cap8O	cap8P	capA	capN	chp	clfA	clfB		coa	eap/map	ebp	esaA	esaB	esaD	esaE	esaG	essA	essB
57	SCI	2017	H2	HA-MRSA	6	iMLSb poz	MST Cluster 3	5_IIa	5_IIa_002	2,8	98,7	+	IIa	-	5	5	t002	adsA	aur	cap8B	cap8C	cap8D	cap8E	cap8F	cap8G					cap8L	cap8M	cap8O	cap8P	capA	capN	chp	clfA	clfB		coa	eap/map	ebp	esaA	esaB	esaD	esaE	esaG	essA	essB
58	STI	2017	H1	LA-MRSA	12	-	MST Cluster 6	5_IVc	5_IVc_002	2,8	98,7	+	IVc	-	5	5	t002	adsA	aur	cap8B	cap8C	cap8D	cap8E	cap8F	cap8G					cap8L	cap8M	cap8O	cap8P	capA	capN		clfA	clfB		coa	eap/map	ebp	esaA	esaB	esaD	esaE	esaG	essA	essB
59	RTI	2018	H2	HA-MRSA	2	-	MST Cluster 31	225_IIa	225_IIa_003	2,8	99,0	+	IIa	-	225	5	t003	adsA	aur	cap8B	cap8C	cap8D	cap8E	cap8F	cap8G					cap8L	cap8M	cap8O	cap8P	capA	capN	chp	clfA	clfB			eap/map	ebp	esaA	esaB	esaD	esaE	esaG	essA	essB
60	RTI	2018	H2	HA-MRSA	6	iMLSb poz	MST Cluster 1	5_IIa	5_IIa_002	2,7	98,8	+	IIa	-	5	5	t002	adsA	aur	cap8B	cap8C	cap8D	cap8E	cap8F	cap8G					cap8L	cap8M	cap8O	cap8P	capA	capN	chp	clfA	clfB		coa	eap/map	ebp	esaA	esaB	esaD	esaE	esaG	essA	essB
61	SCI	2018	PHCC	HA-MRSA	2	-	MST Cluster 25	225_IIa	225_IIa_003	2,8	98,9	+	IIa	-	225	5	t003	adsA	aur	cap8B	cap8C	cap8D	cap8E	cap8F	cap8G					cap8L	cap8M	cap8O	cap8P	capA	capN	chp	clfA	clfB		coa	eap/map	ebp	esaA	esaB	esaD	esaE	esaG	essA	essB
62	SCI	2018	H2	LA-MRSA	10	-	MST Cluster 4	1_IVa	1_IVa_127	2,8	98,9	+	IVa	-	1	1	t127	adsA	aur	cap8B	cap8C	cap8D	cap8E	cap8F	cap8G	cap8H	cap8I	cap8J	cap8K	cap8L	cap8M	cap8O	cap8P	capA	capN		clfA	clfB	cna	coa	eap/map	ebp	esaA	esaB	esaD	esaE	esaG	essA	essB
63	SCI	2018	H2	CA-MRSA	13	-	MST Cluster 9	5_IVa	5_IVa_010	2,7	98,9	+	IVa	-	5	5	t010	adsA	aur	cap8B	cap8C	cap8D	cap8E	cap8F	cap8G					cap8L	cap8M	cap8O	cap8P	capA	capN	chp	clfA	clfB		coa	eap/map	ebp	esaA	esaB	esaD	esaE	esaG	essA	essB
64	SCI	2018	H2	CA-MRSA	6	iMLSb poz	MST Cluster 2	22_IVa	22_IVa_022	2,8	98,2	+	IVa	-	22	22	t022	adsA	aur	cap8B	cap8C	cap8D	cap8E	cap8F	cap8G					cap8L	cap8M	cap8O	cap8P	capA	capN	chp	clfA	clfB			eap/map	ebp	esaA	esaB			esaG	essA	essB
65	RTI	2018	H1	CA-MRSA	14	-	MST Cluster 35	1637_V	1637_V_13748	2,7	98,7	+	V	-	1637	5	t13748	adsA	aur	cap8B	cap8C	cap8D	cap8E	cap8F	cap8G					cap8L	cap8M	cap8O	cap8P	capA	capN		clfA	clfB		coa	eap/map	ebp	esaA	esaB	esaD	esaE	esaG	essA	essB
66	STI	2018	PHCC	LA-MRSA	5	-	MST Cluster 6	5_IVc	5_IVc_002	2,8	98,7	+	IVc	-	5	5	t002	adsA	aur	cap8B	cap8C	cap8D	cap8E	cap8F	cap8G					cap8L	cap8M	cap8O	cap8P	capA	capN		clfA	clfB		coa	eap/map	ebp	esaA	esaB	esaD	esaE	esaG	essA	essB
67	SCI	2018	LTHCI3	HA-MRSA	6	iMLSb poz	MST Cluster 1	5_IIa	5_IIa_002	2,8	98,8	+	IIa	-	5	5	t002	adsA	aur	cap8B	cap8C	cap8D	cap8E	cap8F	cap8G					cap8L	cap8M	cap8O	cap8P	capA	capN	chp	clfA	clfB		coa	eap/map	ebp	esaA	esaB	esaD	esaE	esaG	essA	essB
68	UTI	2018	H1 HOC	HA-MRSA	2	-	MST Cluster 30	2883_IIa	2883_IIa_504	2,8	99,1	+	IIa	-	2883	5	t504	adsA	aur	cap8B	cap8C	cap8D	cap8E	cap8F	cap8G					cap8L	cap8M	cap8O	cap8P	capA	capN	chp	clfA	clfB		coa	eap/map	ebp	esaA	esaB	esaD	esaE	esaG	essA	essB
69	RTI	2018	H2	HA-MRSA	2	-	Singleton	7826_IIa	7826_IIa_003	2,9	99,0	+	IIa	-	7826	5	t003	adsA	aur	cap8B	cap8C	cap8D	cap8E	cap8F	cap8G					cap8L	cap8M	cap8O	cap8P	capA	capN		clfA	clfB		coa	eap/map	ebp	esaA	esaB	esaD	esaE	esaG	essA	essB
70	STI	2018	PHCC	HA-MRSA	2	-	MST Cluster 8	225_IIa	225_IIa_003	2,8	98,7	+	IIa	-	225	5	t003	adsA	aur	cap8B	cap8C	cap8D	cap8E	cap8F	cap8G					cap8L	cap8M	cap8O	cap8P	capA	capN	chp	clfA	clfB		coa	eap/map	ebp	esaA	esaB	esaD	esaE	esaG	essA	essB
71	SCI	2018	H2	CA-MRSA	5	-	MST Cluster 9	5_IVa	5_IVa_010	2,7	98,9	+	IVa	-	5	5	t010	adsA	aur	cap8B	cap8C	cap8D	cap8E	cap8F	cap8G					cap8L	cap8M	cap8O	cap8P	capA	capN	chp	clfA	clfB		coa	eap/map	ebp	esaA	esaB	esaD	esaE	esaG	essA	essB
72	STI	2018	H1 HOC	HA-MRSA	2	-	MST Cluster 11	225_IIa	225_IIa_045	2,8	98,7	+	IIa	-	225	5	t045	adsA	aur	cap8B	cap8C	cap8D	cap8E	cap8F	cap8G					cap8L	cap8M	cap8O	cap8P	capA	capN	chp	clfA	clfB		coa	eap/map	ebp	esaA	esaB	esaD	esaE	esaG	essA	essB
73	STI	2018	H3	HA-MRSA	15	-	MST Cluster 34	7822_IIa	7822_IIa_002	2,9	98,9	+	IIa	-	7822	5	t002	adsA	aur	cap8B	cap8C	cap8D	cap8E	cap8F	cap8G					cap8L	cap8M	cap8O	cap8P	capA	capN		clfA	clfB		coa	eap/map	ebp	esaA	esaB	esaD	esaE	esaG	essA	essB
74	SCI	2018	H2	HA-MRSA	6	iMLSb poz	MST Cluster 1	5_IIa	5_IIa_002	2,7	98,8	+	IIa	-	5	5	t002	adsA	aur	cap8B	cap8C	cap8D	cap8E	cap8F	cap8G					cap8L	cap8M	cap8O	cap8P	capA	capN	chp	clfA	clfB		coa	eap/map	ebp	esaA	esaB	esaD	esaE	esaG	essA	essB
75	STI	2018	H1 HOC	CA-MRSA	3	-	MST Cluster 36	88_IVa	88_IVa_690	2,8	98,2	+	IVa	-	88	ND	t690	adsA	aur	cap8B	cap8C	cap8D	cap8E	cap8F	cap8G	cap8H	cap8I	cap8J	cap8K	cap8L	cap8M	cap8O	cap8P	capA	capN	chp	clfA	clfB			eap/map	ebp	esaA	esaB	esaD	esaE	esaG	essA	essB
76	SCI	2018	H2	HA-MRSA	6	iMLSb poz	MST Cluster 1	5_IIa	5_IIa_002	2,7	96,5	+	IIa	-	5	5	t002	adsA	aur	cap8B	cap8C	cap8D	cap8E		cap8G					cap8L	cap8M	cap8O	cap8P	capA		chp	clfA	clfB		coa	eap/map	ebp	esaA	esaB	esaD	esaE	esaG	essA	essB
77	UTI	2018	H1 EMS	HA-MRSA	2	-	MST Cluster 3	5_IIa	5_IIa_002	2,8	98,6	+	IIa	-	5	5	t002	adsA	aur	cap8B	cap8C	cap8D	cap8E	cap8F	cap8G					cap8L	cap8M	cap8O	cap8P	capA	capN	chp	clfA	clfB		coa	eap/map	ebp	esaA	esaB	esaD	esaE	esaG	essA	essB
78	SCI	2018	H1	HA-MRSA	4	-	MST Cluster 12	225_IIa	225_IIa_14167	2,8	98,9	+	IIa	-	225	5	t14167	adsA	aur	cap8B	cap8C	cap8D	cap8E	cap8F	cap8G					cap8L	cap8M	cap8O	cap8P	capA	capN	chp	clfA	clfB			eap/map	ebp	esaA	esaB	esaD	esaE	esaG	essA	essB
79	SCI	2018	H1	HA-MRSA	2	-	MST Cluster 17	225_IIa	225_IIa_014	2,8	99,1	+	IIa	-	225	5	t014	adsA	aur	cap8B	cap8C	cap8D	cap8E	cap8F	cap8G					cap8L	cap8M	cap8O	cap8P	capA	capN		clfA	clfB		coa	eap/map	ebp	esaA	esaB	esaD	esaE	esaG	essA	essB
80	STI	2018	H1 HOC	HA-MRSA	2	-	Singleton	225_IIa	225_IIa_003	2,8	98,8	+	IIa	-	225	5	t003	adsA	aur	cap8B	cap8C	cap8D	cap8E	cap8F	cap8G					cap8L	cap8M	cap8O	cap8P	capA	capN	chp	clfA	clfB		coa	eap/map	ebp	esaA	esaB	esaD	esaE	esaG	essA	essB
81	SCI	2018	H1	HA-MRSA	6	iMLSb poz	MST Cluster 1	5_IIa	5_IIa_002	2,8	98,7	+	IIa	-	5	5	t002	adsA	aur	cap8B	cap8C	cap8D	cap8E	cap8F	cap8G					cap8L	cap8M	cap8O	cap8P	capA	capN	chp	clfA	clfB		coa	eap/map	ebp	esaA	esaB	esaD	esaE	esaG	essA	essB
82	SCI	2018	H2	HA-MRSA	6	iMLSb poz	MST Cluster 1	5_IIa	5_IIa_002	2,7	98,7	+	IIa	-	5	5	t002	adsA	aur	cap8B	cap8C	cap8D	cap8E	cap8F	cap8G					cap8L	cap8M	cap8O	cap8P	capA	capN	chp	clfA	clfB		coa	eap/map	ebp	esaA	esaB	esaD	esaE	esaG	essA	essB
83	STI	2018	H1	CA-MRSA	14	-	Singleton	8_IVc	8_IVc_6172	2,8	99,4	+	IVc	-	8	8	t6172	adsA	aur	cap8B	cap8C	cap8D	cap8E	cap8F	cap8G					cap8L	cap8M	cap8O	cap8P	capA	capN		clfA	clfB			eap/map	ebp	esaA	esaB	esaD	esaE	esaG	essA	essB
84	SCI	2018	H1	HA-MRSA	2	-	MST Cluster 23	225_IIa	225_IIa_003	2,8	99,0	+	IIa	-	225	5	t003	adsA	aur	cap8B	cap8C	cap8D	cap8E	cap8F	cap8G					cap8L	cap8M	cap8O	cap8P	capA	capN	chp	clfA	clfB		coa	eap/map	ebp	esaA	esaB	esaD	esaE	esaG	essA	essB
85	BCI	2018	H1 EMS	HA-MRSA	2	-	MST Cluster 18	225_IIa	225_IIa_003	2,8	99,1	+	IIa	-	225	5	t003	adsA	aur	cap8B	cap8C	cap8D	cap8E	cap8F	cap8G					cap8L	cap8M	cap8O	cap8P	capA	capN	chp	clfA	clfB			eap/map	ebp	esaA	esaB	esaD	esaE	esaG	essA	essB
86	SCI	2018	H1	HA-MRSA	6	iMLSb poz	MST Cluster 1	5_IIa	5_IIa_002	2,8	98,5	+	IIa	-	5	5	t002	adsA	aur	cap8B	cap8C	cap8D	cap8E	cap8F	cap8G					cap8L	cap8M	cap8O	cap8P	capA	capN	chp	clfA	clfB		coa	eap/map	ebp	esaA	esaB	esaD	esaE	esaG	essA	essB
87	RTI	2018	H1	CA-MRSA	5	-	Singleton	30_IVa	30_IVa_2509	2,8	97,2	+	IVa	-	30	30	t2509	adsA	aur	cap8B	cap8C	cap8D	cap8E	cap8F	cap8G	cap8H	cap8I	cap8J	cap8K	cap8L	cap8M	cap8O	cap8P	capA	capN	chp	clfA	clfB	cna		eap/map	ebp	esaA	esaB			esaG	essA	essB
88	STI	2018	H1	HA-MRSA	2	-	MST Cluster 32	225_IIa	225_IIa_003	2,8	98,9	+	IIa	-	225	5	t003	adsA	aur	cap8B	cap8C	cap8D	cap8E	cap8F	cap8G					cap8L	cap8M	cap8O	cap8P	capA	capN	chp	clfA	clfB		coa	eap/map	ebp	esaA	esaB	esaD	esaE	esaG	essA	essB
89	SCI	2018	H2	CA-MRSA	16	-	MST Cluster 4	7825_IVa	7825_IVa_127	2,9	98,9	+	IVa	-	7825	1	t127	adsA	aur	cap8B	cap8C	cap8D	cap8E	cap8F	cap8G	cap8H	cap8I	cap8J	cap8K	cap8L	cap8M	cap8O	cap8P	capA	capN		clfA	clfB	cna	coa	eap/map	ebp	esaA	esaB	esaD	esaE	esaG	essA	essB
90	BCI	2018	H2	HA-MRSA	2	-	MST Cluster 19	225_IIa	225_IIa_003	2,8	99,0	+	IIa	-	225	5	t003	adsA	aur	cap8B	cap8C	cap8D	cap8E	cap8F	cap8G					cap8L	cap8M	cap8O	cap8P	capA	capN	chp	clfA	clfB			eap/map	ebp	esaA	esaB	esaD	esaE	esaG	essA	essB
91	STI	2018	PHCC	HA-MRSA	2	-	Singleton	225_IIa	225_IIa_003	2,8	98,9	+	IIa	-	225	5	t003	adsA	aur	cap8B	cap8C	cap8D	cap8E	cap8F	cap8G					cap8L	cap8M	cap8O	cap8P	capA	capN	chp	clfA	clfB		coa	eap/map	ebp	esaA	esaB	esaD	esaE	esaG	essA	essB
92	STI	2018	H1	HA-MRSA	2	-	MST Cluster 7	2883_IIa	2883_IIa_4336	2,9	98,9	+	IIa	-	2883	5	t4336	adsA	aur	cap8B	cap8C	cap8D	cap8E	cap8F	cap8G					cap8L	cap8M	cap8O	cap8P	capA	capN	chp	clfA	clfB		coa	eap/map	ebp	esaA	esaB	esaD	esaE	esaG	essA	essB
93	SCI	2018	H1	LA-MRSA	17	-	MST Cluster 37	398_Vc	398_Vc_034	2,8	97,6	+	Vc	-	398	ND	t034	adsA	aur	cap8B	cap8C	cap8D	cap8E	cap8F	cap8G					cap8L	cap8M	cap8O	cap8P	capA	capN		clfA	clfB		coa	eap/map	ebp	esaA	esaB			esaG	essA	essB
94	SCI	2018	H2	HA-MRSA	6	iMLSb poz	MST Cluster 1	5_IIa	5_IIa_002	2,8	98,8	+	IIa	-	5	5	t002	adsA	aur	cap8B	cap8C	cap8D	cap8E	cap8F	cap8G					cap8L	cap8M	cap8O	cap8P	capA	capN	chp	clfA	clfB		coa	eap/map	ebp	esaA	esaB	esaD	esaE	esaG	essA	essB
95	RTI	2018	H2	HA-MRSA	6	iMLSb poz	MST Cluster 1	5_IIa	5_IIa_002	2,7	98,8	+	IIa	-	5	5	t002	adsA	aur	cap8B	cap8C	cap8D	cap8E	cap8F	cap8G					cap8L	cap8M	cap8O	cap8P	capA	capN	chp	clfA	clfB		coa	eap/map	ebp	esaA	esaB	esaD	esaE	esaG	essA	essB
96	UTI	2018	H2	HA-MRSA	6	iMLSb poz	MST Cluster 1	5_IIa	5_IIa_002	2,7	98,7	+	IIa	-	5	5	t002	adsA	aur	cap8B	cap8C	cap8D	cap8E	cap8F	cap8G					cap8L	cap8M	cap8O	cap8P	capA	capN	chp	clfA	clfB		coa	eap/map	ebp	esaA	esaB	esaD	esaE	esaG	essA	essB
97	STI	2018	H2	CA-MRSA	5	-	MST Cluster 38	45_IVa	45_IVa_808	2,8	96,8	+	IVa	-	45	45	t808	adsA	aur	cap8B	cap8C	cap8D	cap8E	cap8F	cap8G	cap8H	cap8I	cap8J	cap8K	cap8L	cap8M	cap8O	cap8P	capA	capN	chp	clfA	clfB	cna	coa		ebp	esaA	esaB	esaD	esaE	esaG	essA	essB
98	STI	2018	H1	LA-MRSA	5	-	Singleton	599_XI	599_XI_5930	2,7	95,1	-	XI	+	599	121	t5930	adsA	aur	cap8B	cap8C	cap8D	cap8E	cap8F	cap8G					cap8L	cap8M	cap8O	cap8P	capA	capN		clfA	clfB			eap/map	ebp	esaA	esaB			esaG	essA	essB
99	BCI	2018	H2	CA-MRSA	5	-	MST Cluster 38	45_IVa	45_IVa_808	2,8	96,9	+	IVa	-	45	45	t808	adsA	aur	cap8B	cap8C	cap8D	cap8E	cap8F	cap8G	cap8H	cap8I	cap8J	cap8K	cap8L	cap8M	cap8O	cap8P	capA	capN	chp	clfA	clfB	cna	coa		ebp	esaA	esaB	esaD	esaE	esaG	essA	essB
100	SCI	2018	H2	HA-MRSA	6	iMLSb poz	MST Cluster 1	5_IIa	5_IIa_002	2,8	98,8	+	IIa	-	5	5	t002	adsA	aur	cap8B	cap8C	cap8D	cap8E	cap8F	cap8G					cap8L	cap8M	cap8O	cap8P	capA	capN	chp	clfA	clfB		coa	eap/map	ebp	esaA	esaB	esaD	esaE	esaG	essA	essB
101	SCI	2018	H1	HA-MRSA	6	iMLSb poz	MST Cluster 3	5_IIa	5_IIa_002	2,8	98,5	+	IIa	-	5	5	t002	adsA	aur	cap8B	cap8C	cap8D	cap8E	cap8F	cap8G					cap8L	cap8M	cap8O	cap8P	capA	capN	chp	clfA	clfB		coa	eap/map	ebp	esaA	esaB	esaD	esaE	esaG	essA	essB
102	STI	2018	H3	HA-MRSA	18	-	MST Cluster 34	7822_IIa	7822_IIa_002	2,8	98,6	+	IIa	-	7822	5	t002	adsA	aur	cap8B	cap8C	cap8D	cap8E	cap8F	cap8G					cap8L	cap8M	cap8O	cap8P	capA	capN	chp	clfA	clfB			eap/map	ebp					esaG
103	STI	2018	H1 HOC	LA-MRSA	3	-	MST Cluster 4	1_IVa	1_IVa_127	2,8	99,0	+	IVa	-	1	1	t127	adsA	aur	cap8B	cap8C	cap8D	cap8E	cap8F	cap8G	cap8H	cap8I	cap8J	cap8K	cap8L	cap8M	cap8O	cap8P	capA	capN		clfA	clfB	cna	coa	eap/map	ebp	esaA	esaB	esaD	esaE	esaG	essA	essB
104	SCI	2018	H2	HA-MRSA	6	iMLSb poz	MST Cluster 1	5_IIa	5_IIa_002	2,8	98,8	+	IIa	-	5	5	t002	adsA	aur	cap8B	cap8C	cap8D	cap8E	cap8F	cap8G					cap8L	cap8M	cap8O	cap8P	capA	capN	chp	clfA	clfB		coa	eap/map	ebp	esaA	esaB	esaD	esaE	esaG	essA	essB
105	RTI	2018	H1 EMS	HA-MRSA	2	-	MST Cluster 17	225_IIa	225_IIa_014	2,8	99,0	+	IIa	-	225	5	t014	adsA	aur	cap8B	cap8C	cap8D	cap8E	cap8F	cap8G					cap8L	cap8M	cap8O	cap8P	capA	capN		clfA	clfB		coa	eap/map	ebp	esaA	esaB	esaD	esaE	esaG	essA	essB
106	BCI	2018	H1	HA-MRSA	2	-	Singleton	225_IIa	225_IIa_045	2,8	99,0	+	IIa	-	225	5	t045	adsA	aur	cap8B	cap8C	cap8D	cap8E	cap8F	cap8G					cap8L	cap8M	cap8O	cap8P	capA	capN	chp	clfA	clfB		coa	eap/map	ebp	esaA	esaB	esaD	esaE	esaG	essA	essB
107	BCI	2018	H1	CA-MRSA	5	-	MST Cluster 16	22_IVa	22_IVa_2933	2,8	98,3	+	IVa	-	22	22	t2933	adsA	aur	cap8B	cap8C	cap8D	cap8E	cap8F	cap8G					cap8L	cap8M	cap8O	cap8P	capA	capN	chp	clfA	clfB	cna		eap/map	ebp	esaA	esaB			esaG	essA	essB
108	SCI	2018	H3	LA-MRSA	19	iMLSb poz	Singleton	1_IVa	1_IVa_127	2,8	98,9	+	IVa	-	1	1	t127	adsA	aur	cap8B	cap8C	cap8D	cap8E	cap8F	cap8G	cap8H	cap8I	cap8J	cap8K	cap8L	cap8M	cap8O	cap8P	capA	capN		clfA	clfB	cna	coa	eap/map	ebp	esaA	esaB	esaD	esaE	esaG	essA	essB
109	STI	2018	H1	CA-MRSA	14	-	Singleton	152_V	152_V_454	2,8	96,4	+	V	-	152	ND	t454	adsA	aur	cap8B	cap8C	cap8D	cap8E	cap8F	cap8G					cap8L	cap8M	cap8O	cap8P	capA	capN		clfA	clfB				ebp	esaA	esaB	esaD	esaE	esaG	essA	essB
110	SCI	2018	H1	LA-MRSA	20	-	MST Cluster 4	1_IVa	1_IVa_127	2,9	98,8	+	IVa	-	1	1	t127	adsA	aur	cap8B	cap8C	cap8D	cap8E	cap8F	cap8G	cap8H	cap8I	cap8J	cap8K	cap8L	cap8M	cap8O	cap8P	capA	capN		clfA	clfB	cna	coa	eap/map	ebp	esaA	esaB	esaD	esaE	esaG	essA	essB
111	RTI	2018	H2	HA-MRSA	21	-	MST Cluster 1	5_IIa	5_IIa_002	2,7	98,8	+	IIa	-	5	5	t002	adsA	aur	cap8B	cap8C	cap8D	cap8E	cap8F	cap8G					cap8L	cap8M	cap8O	cap8P	capA	capN	chp	clfA	clfB		coa	eap/map	ebp	esaA	esaB	esaD	esaE	esaG	essA	essB
112	SCI	2018	LTHCI2	HA-MRSA	6	iMLSb poz	MST Cluster 1	5_IIa	5_IIa_002	2,8	98,7	+	IIa	-	5	5	t002	adsA	aur	cap8B	cap8C	cap8D	cap8E	cap8F	cap8G					cap8L	cap8M	cap8O	cap8P	capA	capN	chp	clfA	clfB		coa	eap/map	ebp	esaA	esaB	esaD	esaE	esaG	essA	essB
113	BCI	2018	H1 EMS	CA-MRSA	22	-	MST Cluster 16	22_IVa	22_IVa_2933	2,8	98,3	+	IVa	-	22	22	t2933	adsA	aur	cap8B	cap8C	cap8D	cap8E	cap8F	cap8G					cap8L	cap8M	cap8O	cap8P	capA	capN	chp	clfA	clfB	cna		eap/map	ebp	esaA	esaB			esaG	essA	essB
114	STI	2018	SP	CA-MRSA	5	-	Singleton	30_IVa	30_IVa_021	2,8	96,5	+	IVa	-	30	30	t021	adsA	aur											cap8L	cap8M	cap8O	cap8P		capN	chp	clfA	clfB			eap/map	ebp	esaA	esaB			esaG	essA	essB
115	BCI	2018	H1 EMS	HA-MRSA	2	-	Singleton	225_IIa	225_IIa_003	2,8	98,8	+	IIa	-	225	5	t003	adsA	aur	cap8B	cap8C	cap8D	cap8E	cap8F	cap8G					cap8L	cap8M	cap8O	cap8P	capA	capN	chp	clfA	clfB			eap/map	ebp	esaA	esaB	esaD	esaE	esaG	essA	essB
116	SCI	2018	H1	HA-MRSA	6	iMLSb poz	MST Cluster 1	5_IIa	5_IIa_002	2,8	98,7	+	IIa	-	5	5	t002	adsA	aur	cap8B	cap8C	cap8D	cap8E	cap8F	cap8G					cap8L	cap8M	cap8O	cap8P	capA	capN	chp	clfA	clfB		coa	eap/map	ebp	esaA	esaB	esaD	esaE	esaG	essA	essB
117	SCI	2018	H2	HA-MRSA	6	iMLSb poz	MST Cluster 1	5_IIa	5_IIa_002	2,8	98,7	+	IIa	-	5	5	t002	adsA	aur	cap8B	cap8C	cap8D	cap8E	cap8F	cap8G					cap8L	cap8M	cap8O	cap8P	capA	capN	chp	clfA	clfB		coa	eap/map	ebp	esaA	esaB	esaD	esaE	esaG	essA	essB
118	SCI	2018	H1	HA-MRSA	6	iMLSb poz	MST Cluster 1	5_IIa	5_IIa_002	2,7	98,3	+	IIa	-	5	5	t002	adsA	aur	cap8B	cap8C	cap8D	cap8E	cap8F	cap8G					cap8L	cap8M	cap8O	cap8P	capA	capN	chp	clfA	clfB		coa	eap/map	ebp	esaA	esaB	esaD	esaE	esaG	essA	essB
119	SCI	2018	H2	HA-MRSA	6	iMLSb poz	MST Cluster 3	5_IIa	5_IIa_002	2,8	98,8	+	IIa	-	5	5	t002	adsA	aur	cap8B	cap8C	cap8D	cap8E	cap8F	cap8G					cap8L	cap8M	cap8O	cap8P	capA	capN	chp	clfA	clfB		coa	eap/map	ebp	esaA	esaB	esaD	esaE	esaG	essA	essB
120	SCI	2018	H1	HA-MRSA	2	-	MST Cluster 17	225_IIa	225_IIa_003	2,8	99,0	+	IIa	-	225	5	t003	adsA	aur	cap8B	cap8C	cap8D	cap8E	cap8F	cap8G					cap8L	cap8M	cap8O	cap8P	capA	capN	chp	clfA	clfB		coa	eap/map	ebp	esaA	esaB	esaD	esaE	esaG	essA	essB
121	SCI	2018	LTHCI4	CA-MRSA	6	iMLSb poz	MST Cluster 2	22_IVa	22_IVa_022	2,8	96,8	+	IVa	-	22	22	t022	adsA	aur	cap8B	cap8C	cap8D	cap8E	cap8F	cap8G					cap8L	cap8M	cap8O	cap8P	capA	capN		clfA	clfB			eap/map	ebp	esaA	esaB			esaG	essA	essB
122	STI	2018	H1	HA-MRSA	6	iMLSb poz	MST Cluster 1	5_IIa	5_IIa_002	2,7	98,8	+	IIa	-	5	5	t002	adsA	aur	cap8B	cap8C	cap8D	cap8E	cap8F	cap8G					cap8L	cap8M	cap8O	cap8P	capA	capN	chp	clfA	clfB		coa	eap/map	ebp	esaA	esaB	esaD	esaE	esaG	essA	essB
123	RTI	2018	H1	HA-MRSA	6	iMLSb poz	MST Cluster 1	5_IIa	5_IIa_002	2,8	98,8	+	IIa	-	5	5	t002	adsA	aur	cap8B	cap8C	cap8D	cap8E	cap8F	cap8G					cap8L	cap8M	cap8O	cap8P	capA	capN	chp	clfA	clfB		coa	eap/map	ebp	esaA	esaB	esaD	esaE	esaG	essA	essB
124	RTI	2018	H3	LA-MRSA	17	-	Singleton	398_Vc	398_Vc_034	2,8	97,7	+	Vc	-	398	ND	t034	adsA	aur	cap8B	cap8C	cap8D	cap8E	cap8F	cap8G					cap8L	cap8M	cap8O	cap8P	capA	capN		clfA	clfB		coa	eap/map	ebp	esaA	esaB			esaG	essA	essB
125	RTI	2018	H2	HA-MRSA	6	iMLSb poz	MST Cluster 1	5_IIa	5_IIa_002	2,7	98,8	+	IIa	-	5	5	t002	adsA	aur	cap8B	cap8C	cap8D	cap8E	cap8F	cap8G					cap8L	cap8M	cap8O	cap8P	capA	capN	chp	clfA	clfB		coa	eap/map	ebp	esaA	esaB	esaD	esaE	esaG	essA	essB
126	SCI	2018	H3	LA-MRSA	5	-	MST Cluster 5	97_IVc	97_IVc_359	2,7	98,2	+	IVc	-	97	97	t359	adsA	aur	cap8B	cap8C	cap8D	cap8E	cap8F	cap8G					cap8L	cap8M	cap8O	cap8P	capA	capN		clfA	clfB			eap/map	ebp	esaA	esaB	esaD	esaE	esaG	essA	essB
127	BCI	2018	H1 EMS	HA-MRSA	6	iMLSb poz	MST Cluster 3	5_IIa	5_IIa_002	2,8	98,7	+	IIa	-	5	5	t002	adsA	aur	cap8B	cap8C	cap8D	cap8E	cap8F	cap8G					cap8L	cap8M	cap8O	cap8P	capA	capN	chp	clfA	clfB		coa	eap/map	ebp	esaA	esaB	esaD	esaE	esaG	essA	essB
128	UTI	2018	H1 HOC	CA-MRSA	6	iMLSb poz	MST Cluster 13	22_IVh	22_IVh_022	2,8	98,4	+	IVh	-	22	22	t022	adsA	aur	cap8B	cap8C	cap8D	cap8E	cap8F	cap8G					cap8L	cap8M	cap8O	cap8P	capA	capN	chp	clfA	clfB	cna		eap/map	ebp	esaA	esaB			esaG	essA	essB
129	RTI	2018	H2	HA-MRSA	6	iMLSb poz	MST Cluster 1	5_IIa	5_IIa_002	2,8	98,8	+	IIa	-	5	5	t002	adsA	aur	cap8B	cap8C	cap8D	cap8E	cap8F	cap8G					cap8L	cap8M	cap8O	cap8P	capA	capN	chp	clfA	clfB		coa	eap/map	ebp	esaA	esaB	esaD	esaE	esaG	essA	essB
130	SCI	2018	H2	HA-MRSA	6	iMLSb poz	MST Cluster 1	5_IIa	5_IIa_002	2,7	98,8	+	IIa	-	5	5	t002	adsA	aur	cap8B	cap8C	cap8D	cap8E	cap8F	cap8G					cap8L	cap8M	cap8O	cap8P	capA	capN	chp	clfA	clfB		coa	eap/map	ebp	esaA	esaB	esaD	esaE	esaG	essA	essB
131	SCI	2018	H2	HA-MRSA	2	-	Singleton	225_IIa	225_IIa_003	2,8	99,1	+	IIa	-	225	5	t003	adsA	aur	cap8B	cap8C	cap8D	cap8E	cap8F	cap8G					cap8L	cap8M	cap8O	cap8P	capA	capN	chp	clfA	clfB		coa	eap/map	ebp	esaA	esaB	esaD	esaE	esaG	essA	essB
132	RTI	2019	H2	HA-MRSA	6	iMLSb poz	MST Cluster 1	5_IIa	5_IIa_002	2,7	98,8	+	IIa	-	5	5	t002	adsA	aur	cap8B	cap8C	cap8D	cap8E	cap8F	cap8G					cap8L	cap8M	cap8O	cap8P	capA	capN	chp	clfA	clfB		coa	eap/map	ebp	esaA	esaB	esaD	esaE	esaG	essA	essB
133	RTI	2019	H1	HA-MRSA	6	iMLSb poz	MST Cluster 3	5_IIa	5_IIa_002	2,8	83,2	+	IIa	-	5	5	t002	adsA	aur	cap8B	cap8C	cap8D	cap8E	cap8F	cap8G					cap8L	cap8M	cap8O	cap8P	capA	capN	chp		clfB		coa	eap/map	ebp	esaA	esaB		esaE	esaG	essA	essB
134	SCI	2019	H2	HA-MRSA	6	iMLSb poz	MST Cluster 1	5_IIa	5_IIa_002	2,8	98,6	+	IIa	-	5	5	t002	adsA	aur	cap8B	cap8C	cap8D	cap8E	cap8F	cap8G					cap8L	cap8M	cap8O	cap8P	capA	capN	chp	clfA	clfB		coa	eap/map	ebp	esaA	esaB	esaD	esaE	esaG	essA	essB
135	SCI	2019	H1	HA-MRSA	2	-	MST Cluster 15	225_IIa	225_IIa_003	2,8	98,7	+	IIa	-	225	5	t003	adsA	aur	cap8B	cap8C	cap8D	cap8E	cap8F	cap8G					cap8L	cap8M	cap8O	cap8P	capA	capN	chp	clfA	clfB		coa	eap/map	ebp	esaA	esaB	esaD	esaE	esaG	essA	essB
136	STI	2019	H1 EMS	CA-MRSA	3	-	Singleton	30_V	30_V_019	2.8	97.4	+	V	-	30	30	t019	adsA	aur	cap8B	cap8C	cap8D	cap8E	cap8F	cap8G	cap8H	cap8I	cap8J	cap8K	cap8L	cap8M	cap8O	cap8P	capA	capN	chp	clfA	clfB	cna		eap/map	ebp	esaA	esaB			esaG	essA	essB
137	SCI	2019	H1	CA-MRSA	6	iMLSb poz	MST Cluster 2	22_IVa	22_IVa_022	3,2	98,4	+	IVa	-	22	22	t022	adsA	aur	cap8B	cap8C	cap8D	cap8E	cap8F	cap8G					cap8L	cap8M	cap8O	cap8P	capA	capN	chp	clfA	clfB			eap/map	ebp	esaA	esaB			esaG	essA	essB
138	RTI	2019	H2	HA-MRSA	2	-	Singleton	225_IIa	225_IIa_003	2,8	98,8	+	IIa	-	225	5	t003	adsA	aur	cap8B	cap8C	cap8D	cap8E	cap8F	cap8G					cap8L	cap8M	cap8O	cap8P	capA	capN		clfA	clfB			eap/map	ebp	esaA	esaB	esaD	esaE	esaG	essA	essB
139	SCI	2019	H2	HA-MRSA	2	-	MST Cluster 28	225_IIa	225_IIa_003	2,8	99,0	+	IIa	-	225	5	t003	adsA	aur	cap8B	cap8C	cap8D	cap8E	cap8F	cap8G					cap8L	cap8M	cap8O	cap8P	capA	capN	chp	clfA	clfB		coa	eap/map	ebp	esaA	esaB	esaD	esaE	esaG	essA	essB
140	STI	2019	H1 EMS	CA-MRSA	19	iMLSb poz	Singleton	254_IV	254_IV_009	2,9	98,8	+	IV	-	254	8	t009	adsA	aur	cap8B	cap8C	cap8D	cap8E	cap8F	cap8G					cap8L	cap8M	cap8O	cap8P	capA	capN	chp	clfA	clfB			eap/map	ebp	esaA	esaB	esaD	esaE	esaG	essA	essB
141	STI	2019	H1	CA-MRSA	13	-	MST Cluster 2	22_IVa	22_IVa_022	2,8	98,4	+	IVa	-	22	22	t022	adsA	aur	cap8B	cap8C	cap8D	cap8E	cap8F	cap8G					cap8L	cap8M	cap8O	cap8P	capA	capN	chp	clfA	clfB	cna		eap/map	ebp	esaA	esaB			esaG	essA	essB
142	SCI	2019	H2	HA-MRSA	6	iMLSb poz	MST Cluster 1	5_IIa	5_IIa_002	2,7	98,8	+	IIa	-	5	5	t002	adsA	aur	cap8B	cap8C	cap8D	cap8E	cap8F	cap8G					cap8L	cap8M	cap8O	cap8P	capA	capN	chp	clfA	clfB		coa	eap/map	ebp	esaA	esaB	esaD	esaE	esaG	essA	essB
143	RTI	2019	H1	HA-MRSA	2	-	Singleton	225_IIa	225_IIa_003	2,8	98,9	+	IIa	-	225	5	t003	adsA	aur	cap8B	cap8C	cap8D	cap8E	cap8F	cap8G					cap8L	cap8M	cap8O	cap8P	capA	capN	chp	clfA	clfB			eap/map	ebp	esaA	esaB	esaD	esaE	esaG	essA	essB
144	SCI	2019	H2	CA-MRSA	5	-	MST Cluster 20	5_IVa	5_IVa_010	2,7	98,8	+	IVa	-	5	5	t010	adsA	aur	cap8B	cap8C	cap8D	cap8E	cap8F	cap8G					cap8L	cap8M	cap8O	cap8P	capA	capN	chp	clfA	clfB		coa	eap/map	ebp	esaA	esaB	esaD	esaE	esaG	essA	essB
145	BCI	2019	H1	CA-MRSA	6	iMLSb poz	MST Cluster 2	22_IVa	22_IVa_022	2,8	98,5	+	IVa	-	22	22	t022	adsA	aur	cap8B	cap8C	cap8D	cap8E	cap8F	cap8G					cap8L	cap8M	cap8O	cap8P	capA	capN	chp	clfA	clfB	cna		eap/map	ebp	esaA	esaB			esaG	essA	essB
146	SCI	2019	H2	HA-MRSA	6	iMLSb poz	MST Cluster 1	5_IIa	5_IIa_548	2,8	98,8	+	IIa	-	5	5	t548	adsA	aur	cap8B	cap8C	cap8D	cap8E	cap8F	cap8G					cap8L	cap8M	cap8O	cap8P	capA	capN	chp	clfA	clfB		coa	eap/map	ebp	esaA	esaB	esaD	esaE	esaG	essA	essB
147	RTI	2019	H1	CA-MRSA	6	iMLSb poz	MST Cluster 13	22_IVh	22_IVh_022	2,8	98,5	+	IVh	-	22	22	t022	adsA	aur	cap8B	cap8C	cap8D	cap8E	cap8F	cap8G					cap8L	cap8M	cap8O	cap8P	capA	capN	chp	clfA	clfB	cna		eap/map	ebp	esaA	esaB			esaG	essA	essB
148	STI	2019	H1	LA-MRSA	5	-	MST Cluster 6	5_IVc	5_IVc_002	2,8	98,8	+	IVc	-	5	5	t002	adsA	aur	cap8B	cap8C	cap8D	cap8E	cap8F	cap8G					cap8L	cap8M	cap8O	cap8P	capA	capN		clfA	clfB		coa	eap/map	ebp	esaA	esaB	esaD	esaE	esaG	essA	essB
149	STI	2019	H1	HA-MRSA	13	-	Singleton	225_IIa	225_IIa_003	2,8	99,0	+	IIa	-	225	5	t003	adsA	aur	cap8B	cap8C	cap8D	cap8E	cap8F	cap8G					cap8L	cap8M	cap8O	cap8P	capA	capN	chp	clfA	clfB		coa	eap/map	ebp	esaA	esaB	esaD	esaE	esaG	essA	essB
150	SCI	2019	H1	HA-MRSA	6	iMLSb poz	MST Cluster 24	225_IIa	225_IIa_8447	2,8	99,0	+	IIa	-	225	5	t8447	adsA	aur	cap8B	cap8C	cap8D	cap8E	cap8F	cap8G					cap8L	cap8M	cap8O	cap8P	capA	capN	chp	clfA	clfB			eap/map	ebp	esaA	esaB	esaD	esaE	esaG	essA	essB
151	UTI	2019	H1	HA-MRSA	2	-	MST Cluster 24	225_IIa	225_IIa_8447	2,8	99,0	+	IIa	-	225	5	t8447	adsA	aur	cap8B	cap8C	cap8D	cap8E	cap8F	cap8G					cap8L	cap8M	cap8O	cap8P	capA	capN	chp	clfA	clfB		coa	eap/map	ebp	esaA	esaB	esaD	esaE	esaG	essA	essB
152	STI	2019	H1 EMS	LA-MRSA	23	-	Singleton	398_Vc	398_Vc_011	2,7	97,7	+	Vc	-	398	ND	t011	adsA	aur	cap8B	cap8C	cap8D	cap8E	cap8F	cap8G					cap8L	cap8M	cap8O	cap8P	capA	capN		clfA	clfB		coa	eap/map	ebp	esaA	esaB			esaG	essA	essB
153	UTI	2019	H2	HA-MRSA	6	iMLSb poz	MST Cluster 3	5_IIa	5_IIa_002	2,8	98,5	+	IIa	-	5	5	t002	adsA	aur	cap8B	cap8C	cap8D	cap8E	cap8F	cap8G					cap8L	cap8M	cap8O	cap8P	capA	capN	chp	clfA	clfB		coa	eap/map	ebp	esaA	esaB	esaD	esaE	esaG	essA	essB
154	SCI	2019	H1	HA-MRSA	2	-	MST Cluster 32	225_IIa	225_IIa_003	2,8	98,9	+	IIa	-	225	5	t003	adsA	aur	cap8B	cap8C	cap8D	cap8E	cap8F	cap8G					cap8L	cap8M	cap8O	cap8P	capA	capN	chp	clfA	clfB		coa	eap/map	ebp	esaA	esaB	esaD	esaE	esaG	essA	essB
155	UTI	2019	H1 EMS	CA-MRSA	6	iMLSb poz	MST Cluster 2	22_IVa	22_IVa_022	2,8	98,5	+	IVa	-	22	22	t022	adsA	aur	cap8B	cap8C	cap8D	cap8E	cap8F	cap8G					cap8L	cap8M	cap8O	cap8P	capA	capN	chp	clfA	clfB	cna		eap/map	ebp	esaA	esaB			esaG	essA	essB
156	SCI	2019	H1	HA-MRSA	2	-	MST Cluster 30	2883_IIa	2883_IIa_4336	2,8	98,9	+	IIa	-	2883	5	t4336	adsA	aur	cap8B	cap8C	cap8D	cap8E	cap8F	cap8G					cap8L	cap8M	cap8O	cap8P	capA	capN	chp	clfA	clfB		coa	eap/map	ebp	esaA	esaB	esaD	esaE	esaG	essA	essB
157	STI	2019	PHCC	HA-MRSA	6	iMLSb poz	Singleton	225_IIa	225_IIa_003	2,9	98,9	+	IIa	-	225	5	t003	adsA	aur	cap8B	cap8C	cap8D	cap8E	cap8F	cap8G					cap8L	cap8M	cap8O	cap8P	capA	capN	chp	clfA	clfB		coa	eap/map	ebp	esaA	esaB	esaD	esaE	esaG	essA	essB
158	SCI	2019	H2	HA-MRSA	6	iMLSb poz	MST Cluster 3	5_IIa	5_IIa_002	2,7	98,7	+	IIa	-	5	5	t002	adsA	aur	cap8B	cap8C	cap8D	cap8E	cap8F	cap8G					cap8L	cap8M	cap8O	cap8P	capA	capN	chp	clfA	clfB		coa	eap/map	ebp	esaA	esaB	esaD	esaE	esaG	essA	essB
159	BCI	2019	H1	CA-MRSA	6	iMLSb poz	MST Cluster 2	22_IVa	22_IVa_022	2,8	98,5	+	IVa	-	22	22	t022	adsA	aur	cap8B	cap8C	cap8D	cap8E	cap8F	cap8G					cap8L	cap8M	cap8O	cap8P	capA	capN	chp	clfA	clfB	cna		eap/map	ebp	esaA	esaB			esaG	essA	essB
160	SCI	2019	LTHCI4	CA-MRSA	13	-	MST Cluster 2	22_IVa	22_IVa_022	2,8	98,3	+	IVa	-	22	22	t022	adsA	aur	cap8B	cap8C	cap8D	cap8E	cap8F	cap8G					cap8L	cap8M	cap8O	cap8P	capA	capN	chp	clfA	clfB	cna		eap/map	ebp	esaA	esaB			esaG	essA	essB
161	SCI	2019	LTHCI4	CA-MRSA	6	iMLSb poz	MST Cluster 2	22_IVa	22_IVa_022	2,8	98,5	+	IVa	-	22	22	t022	adsA	aur	cap8B	cap8C	cap8D	cap8E	cap8F	cap8G					cap8L	cap8M	cap8O	cap8P	capA	capN	chp	clfA	clfB	cna		eap/map	ebp	esaA	esaB			esaG	essA	essB
162	STI	2019	H2	HA-MRSA	10	-	Singleton	228_Ia	228_Ia_D	2,8	97,1	+	Ia	-	228	5	ND	adsA	aur	cap8B	cap8C	cap8D	cap8E	cap8F	cap8G					cap8L	cap8M	cap8O	cap8P	capA	capN		clfA	clfB			eap/map	ebp	esaA	esaB	esaD	esaE	esaG	essA	essB
163	STI	2019	H1 EMS	LA-MRSA	5	-	MST Cluster 6	5_IVc	5_IVc_002	2,8	98,8	+	IVc	-	5	5	t002	adsA	aur	cap8B	cap8C	cap8D	cap8E	cap8F	cap8G					cap8L	cap8M	cap8O	cap8P	capA	capN		clfA	clfB			eap/map	ebp	esaA	esaB	esaD	esaE	esaG	essA	essB
164	SCI	2019	H2	LA-MRSA	5	-	MST Cluster 5	97_IVc	97_IVc_359	2,7	98,5	+	IVc	-	97	97	t359	adsA	aur	cap8B	cap8C	cap8D	cap8E	cap8F	cap8G					cap8L	cap8M	cap8O	cap8P	capA	capN		clfA	clfB			eap/map	ebp	esaA	esaB	esaD	esaE	esaG	essA	essB
165	STI	2019	H1	LA-MRSA	3	-	Singleton	398_Vc	398_Vc_011	2,8	97,7	+	Vc	-	398	ND	t011	adsA	aur	cap8B	cap8C	cap8D	cap8E	cap8F	cap8G					cap8L	cap8M	cap8O	cap8P	capA	capN		clfA	clfB		coa	eap/map	ebp	esaA	esaB			esaG	essA	essB
166	SCI	2019	H1	HA-MRSA	4	-	Singleton	225_IIa	225_IIa_14167	2,8	98,8	+	IIa	-	225	5	t14167	adsA	aur	cap8B	cap8C	cap8D	cap8E	cap8F	cap8G					cap8L	cap8M	cap8O	cap8P	capA	capN	chp	clfA	clfB			eap/map	ebp	esaA	esaB	esaD	esaE	esaG	essA	essB
167	SCI	2019	H2	HA-MRSA	6	iMLSb poz	MST Cluster 1	5_IIa	5_IIa_002	2,8	98,8	+	IIa	-	5	5	t002	adsA	aur	cap8B	cap8C	cap8D	cap8E	cap8F	cap8G					cap8L	cap8M	cap8O	cap8P	capA	capN	chp	clfA	clfB		coa	eap/map	ebp	esaA	esaB	esaD	esaE	esaG	essA	essB
168	SCI	2019	H3	HA-MRSA	2	-	MST Cluster 27	225_IIa	225_IIa_003	2,9	99,0	+	IIa	-	225	5	t003	adsA	aur	cap8B	cap8C	cap8D	cap8E	cap8F	cap8G					cap8L	cap8M	cap8O	cap8P	capA	capN	chp	clfA	clfB		coa	eap/map	ebp	esaA	esaB	esaD	esaE	esaG	essA	essB
169	BCI	2019	H1	HA-MRSA	2	-	Singleton	225_IIa	225_IIa_003	2,8	98,9	+	IIa	-	225	5	t003	adsA	aur	cap8B	cap8C	cap8D	cap8E	cap8F	cap8G					cap8L	cap8M	cap8O	cap8P	capA	capN		clfA	clfB			eap/map	ebp	esaA	esaB	esaD	esaE	esaG	essA	essB
170	RTI	2019	H1	LA-MRSA	24	-	Singleton	398_Vc	398_Vc_011	2,8	97,6	+	Vc	-	398	ND	t011	adsA	aur	cap8B	cap8C	cap8D	cap8E	cap8F	cap8G					cap8L	cap8M	cap8O	cap8P	capA	capN		clfA	clfB		coa	eap/map	ebp	esaA	esaB			esaG	essA	essB
171	UTI	2019	H1 HOC	CA-MRSA	6	iMLSb poz	Singleton	22_IVh	22_IVh_022	2,8	98,4	+	IVh	-	22	22	t022	adsA	aur	cap8B	cap8C	cap8D	cap8E	cap8F	cap8G					cap8L	cap8M	cap8O	cap8P	capA	capN	chp	clfA	clfB	cna		eap/map	ebp	esaA	esaB			esaG	essA	essB
172	SCI	2019	H1	LA-MRSA	5	-	MST Cluster 5	97_IVc	97_IVc_359	2,8	98,5	+	IVc	-	97	97	t359	adsA	aur	cap8B	cap8C	cap8D	cap8E	cap8F	cap8G					cap8L	cap8M	cap8O	cap8P	capA	capN		clfA	clfB			eap/map	ebp	esaA	esaB	esaD	esaE	esaG	essA	essB
173	RTI	2019	H1	LA-MRSA	5	-	MST Cluster 5	97_IVc	97_IVc_3380	2,8	98,3	+	IVc	-	97	97	t3380	adsA	aur	cap8B	cap8C	cap8D	cap8E	cap8F	cap8G			cap8J		cap8L	cap8M	cap8O	cap8P	capA	capN		clfA	clfB			eap/map	ebp	esaA	esaB	esaD	esaE	esaG	essA	essB
174	RTI	2019	H2	HA-MRSA	6	iMLSb poz	MST Cluster 1	5_IIa	5_IIa_002	2,7	98,7	+	IIa	-	5	5	t002	adsA	aur	cap8B	cap8C	cap8D	cap8E	cap8F	cap8G					cap8L	cap8M	cap8O	cap8P	capA	capN	chp	clfA	clfB		coa	eap/map	ebp	esaA	esaB	esaD	esaE	esaG	essA	essB
175	BCI	2019	H1	CA-MRSA	6	iMLSb poz	MST Cluster 13	22_IVh	22_IVh_022	2,8	98,5	+	IVh	-	22	22	t022	adsA	aur	cap8B	cap8C	cap8D	cap8E	cap8F	cap8G					cap8L	cap8M	cap8O	cap8P	capA	capN	chp	clfA	clfB	cna		eap/map	ebp	esaA	esaB			esaG	essA	essB
176	STI	2019	H3 EMS	HA-MRSA	2	-	MST Cluster 7	2883_IIa	2883_IIa_4336	2,9	98,7	+	IIa	-	2883	5	t4336	adsA	aur	cap8B	cap8C	cap8D	cap8E	cap8F	cap8G					cap8L	cap8M	cap8O	cap8P	capA	capN	chp	clfA	clfB		coa	eap/map	ebp	esaA	esaB	esaD	esaE	esaG	essA	essB
177	SCI	2019	H2	LA-MRSA	19	iMLSb poz	Singleton	1_IVa	1_IVa_127	2,8	98,8	+	IVa	-	1	1	t127	adsA	aur	cap8B	cap8C	cap8D	cap8E	cap8F	cap8G	cap8H	cap8I	cap8J	cap8K	cap8L	cap8M	cap8O	cap8P	capA	capN		clfA	clfB		coa	eap/map	ebp	esaA	esaB	esaD	esaE	esaG	essA	essB
178	SCI	2019	DC	CA-MRSA	5	-	MST Cluster 16	22_IVa	22_IVa_2933	2,8	98,2	+	IVa	-	22	22	t2933	adsA	aur	cap8B	cap8C	cap8D	cap8E	cap8F	cap8G					cap8L	cap8M	cap8O	cap8P	capA	capN	chp	clfA	clfB			eap/map	ebp	esaA	esaB			esaG	essA	essB
179	SCI	2019	H1	HA-MRSA	6	iMLSb poz	MST Cluster 3	5_IIa	5_IIa_002	2,8	98,8	+	IIa	-	5	5	t002	adsA	aur	cap8B	cap8C	cap8D	cap8E	cap8F	cap8G					cap8L	cap8M	cap8O	cap8P	capA	capN	chp	clfA	clfB		coa	eap/map	ebp	esaA	esaB	esaD	esaE	esaG	essA	essB
180	RTI	2019	H2	HA-MRSA	6	iMLSb poz	MST Cluster 1	5_IIa	5_IIa_002	2,8	98,8	+	IIa	-	5	5	t002	adsA	aur	cap8B	cap8C	cap8D	cap8E	cap8F	cap8G					cap8L	cap8M	cap8O	cap8P	capA	capN	chp	clfA	clfB		coa	eap/map	ebp	esaA	esaB	esaD	esaE	esaG	essA	essB
181	SCI	2019	H1	HA-MRSA	6	iMLSb poz	MST Cluster 1	5_IIa	5_IIa_002	2,8	98,8	+	IIa	-	5	5	t002	adsA	aur	cap8B	cap8C	cap8D	cap8E	cap8F	cap8G					cap8L	cap8M	cap8O	cap8P	capA	capN	chp	clfA	clfB		coa	eap/map	ebp	esaA	esaB	esaD	esaE	esaG	essA	essB
182	SCI	2019	H1	HA-MRSA	2	-	Singleton	225_IIa	225_IIa_003	2,8	98,9	+	IIa	-	225	5	t003	adsA	aur	cap8B	cap8C	cap8D	cap8E	cap8F	cap8G					cap8L	cap8M	cap8O	cap8P	capA	capN	chp	clfA	clfB			eap/map	ebp	esaA	esaB	esaD	esaE	esaG	essA	essB
183	SCI	2019	H1	LA-MRSA	5	-	Singleton	97_IVc	97_IVc_359	2,8	98,3	+	IVc	-	97	97	t359	adsA	aur	cap8B	cap8C	cap8D	cap8E	cap8F	cap8G					cap8L	cap8M	cap8O	cap8P	capA	capN		clfA	clfB			eap/map	ebp	esaA	esaB	esaD	esaE	esaG	essA	essB
184	BCI	2019	H3 EMS	HA-MRSA	2	-	MST Cluster 14	7828_IIa	7828_IIa_003	2,8	98,9	+	IIa	-	7828	5	t003	adsA	aur	cap8B	cap8C	cap8D	cap8E	cap8F	cap8G					cap8L	cap8M	cap8O	cap8P	capA	capN	chp	clfA	clfB			eap/map	ebp	esaA	esaB	esaD	esaE	esaG	essA	essB
185	SCI	2019	H2	CA-MRSA	25	iMLSb poz	MST Cluster 13	22_IVh	22_IVh_022	2,8	98,4	+	IVh	-	22	22	t022	adsA	aur	cap8B	cap8C	cap8D	cap8E	cap8F	cap8G					cap8L	cap8M	cap8O	cap8P	capA	capN	chp	clfA	clfB	cna		eap/map	ebp	esaA	esaB			esaG	essA	essB
186	BCI	2019	H1 EMS	HA-MRSA	6	iMLSb poz	MST Cluster 1	5_IIa	5_IIa_002	2,8	98,8	+	IIa	-	5	5	t002	adsA	aur	cap8B	cap8C	cap8D	cap8E	cap8F	cap8G					cap8L	cap8M	cap8O	cap8P	capA	capN	chp	clfA	clfB		coa	eap/map	ebp	esaA	esaB	esaD	esaE	esaG	essA	essB
187	SCI	2019	H3	HA-MRSA	2	-	MST Cluster 14	7828_IIa	7828_IIa_003	2,8	98,9	+	IIa	-	7828	5	t003	adsA	aur	cap8B	cap8C	cap8D	cap8E	cap8F	cap8G					cap8L	cap8M	cap8O	cap8P	capA	capN	chp	clfA	clfB		coa	eap/map	ebp	esaA	esaB	esaD	esaE	esaG	essA	essB
188	RTI	2020	H2	CA-MRSA	5	-	MST Cluster 20	5_IVa	5_IVa_010	2,8	99,0	+	IVa	-	5	5	t010	adsA	aur	cap8B	cap8C	cap8D	cap8E	cap8F	cap8G					cap8L	cap8M	cap8O	cap8P	capA	capN	chp	clfA	clfB		coa	eap/map	ebp	esaA	esaB	esaD	esaE	esaG	essA	essB
189	SCI	2020	H1	HA-MRSA	2	-	MST Cluster 29	2883_IIa	2883_IIa_4336	2,8	98,9	+	IIa	-	2883	5	t4336	adsA	aur	cap8B	cap8C	cap8D	cap8E	cap8F	cap8G					cap8L	cap8M	cap8O	cap8P	capA	capN		clfA	clfB		coa	eap/map	ebp	esaA	esaB	esaD	esaE	esaG	essA	essB
190	SCI	2020	H1	CA-MRSA	6	iMLSb poz	MST Cluster 13	22_IVh	22_IVh_022	2,8	98,5	+	IVh	-	22	22	t022	adsA	aur	cap8B	cap8C	cap8D	cap8E	cap8F	cap8G					cap8L	cap8M	cap8O	cap8P	capA	capN		clfA	clfB	cna		eap/map	ebp	esaA	esaB			esaG	essA	essB
191	SCI	2020	H2	HA-MRSA	6	iMLSb poz	MST Cluster 1	5_IIa	5_IIa_002	2,8	98,8	+	IIa	-	5	5	t002	adsA	aur	cap8B	cap8C	cap8D	cap8E	cap8F	cap8G					cap8L	cap8M	cap8O	cap8P	capA	capN	chp	clfA	clfB		coa	eap/map	ebp	esaA	esaB	esaD	esaE	esaG	essA	essB
192	UTI	2020	PHCC	LA-MRSA	26	-	Singleton	1_IVa	1_IVa_127	2,8	99,0	+	IVa	-	1	1	t127	adsA	aur	cap8B	cap8C	cap8D	cap8E	cap8F	cap8G	cap8H	cap8I	cap8J	cap8K	cap8L	cap8M	cap8O	cap8P	capA	capN		clfA	clfB	cna	coa	eap/map	ebp	esaA	esaB	esaD	esaE	esaG	essA	essB
193	SCI	2020	H3	HA-MRSA	2	-	MST Cluster 7	2883_IIa	2883_IIa_1240	2,8	99,0	+	IIa	-	2883	5	t1240	adsA	aur	cap8B	cap8C	cap8D	cap8E	cap8F	cap8G					cap8L	cap8M	cap8O	cap8P	capA	capN	chp	clfA	clfB			eap/map	ebp	esaA	esaB	esaD	esaE	esaG	essA	essB
194	BCI	2020	H1	CA-MRSA	5	-	MST Cluster 9	5_IVa	5_IVa_010	2,8	99,0	+	IVa	-	5	5	t010	adsA	aur	cap8B	cap8C	cap8D	cap8E	cap8F	cap8G					cap8L	cap8M	cap8O	cap8P	capA	capN		clfA	clfB			eap/map	ebp	esaA	esaB	esaD	esaE	esaG	essA	essB
195	UTI	2020	H1	CA-MRSA	13	-	MST Cluster 9	5_IVa	5_IVa_010	2,8	99,0	+	IVa	-	5	5	t010	adsA	aur	cap8B	cap8C	cap8D	cap8E	cap8F	cap8G					cap8L	cap8M	cap8O	cap8P	capA	capN		clfA	clfB			eap/map	ebp	esaA	esaB	esaD	esaE	esaG	essA	essB
196	SCI	2020	H2	HA-MRSA	2	-	Singleton	225_IIa	225_IIa_003	2,7	99,1	+	IIa	-	225	5	t003	adsA	aur	cap8B	cap8C	cap8D	cap8E	cap8F	cap8G					cap8L	cap8M	cap8O	cap8P	capA	capN	chp	clfA	clfB		coa	eap/map	ebp	esaA	esaB	esaD	esaE	esaG	essA	essB
197	STI	2020	H1 EMS	HA-MRSA	2	-	MST Cluster 11	225_IIa	225_IIa_045	2,8	99,1	+	IIa	-	225	5	t045	adsA	aur	cap8B	cap8C	cap8D	cap8E	cap8F	cap8G					cap8L	cap8M	cap8O	cap8P	capA	capN	chp	clfA	clfB			eap/map	ebp	esaA	esaB	esaD	esaE	esaG	essA	essB
198	BCI	2020	H1	LA-MRSA	1	-	Singleton	398_Vc	398_Vc_011	2,9	97,6	+	Vc	-	398	ND	t011	adsA	aur	cap8B	cap8C	cap8D	cap8E	cap8F	cap8G					cap8L	cap8M	cap8O	cap8P	capA	capN	chp	clfA	clfB		coa	eap/map	ebp	esaA	esaB			esaG	essA	essB
199	BCI	2020	H1 EMS	HA-MRSA	6	iMLSb poz	Singleton	225_IIa	225_IIa_003	2,8	99,0	+	IIa	-	225	5	t003	adsA	aur	cap8B	cap8C	cap8D	cap8E	cap8F	cap8G					cap8L	cap8M	cap8O	cap8P	capA	capN	chp	clfA	clfB		coa	eap/map	ebp	esaA	esaB	esaD	esaE	esaG	essA	essB
200	SCI	2020	H3 EMS	HA-MRSA	6	iMLSb poz	MST Cluster 33	225_IIa	225_IIa_003	2,8	98,7	+	IIa	-	225	5	t003	adsA	aur	cap8B	cap8C	cap8D	cap8E	cap8F	cap8G					cap8L	cap8M	cap8O	cap8P	capA	capN	chp	clfA	clfB		coa	eap/map	ebp	esaA	esaB	esaD	esaE	esaG	essA	essB
201	SCI	2020	H1	HA-MRSA	6	iMLSb poz	MST Cluster 1	5_IIa	5_IIa_002	2,7	98,7	+	IIa	-	5	5	t002	adsA	aur	cap8B	cap8C	cap8D	cap8E	cap8F	cap8G					cap8L	cap8M	cap8O	cap8P	capA	capN	chp	clfA	clfB		coa	eap/map	ebp	esaA	esaB	esaD	esaE	esaG	essA	essB
202	SCI	2020	H2	CA-MRSA	12	iMLSb poz	Singleton	30_IVc	30_IVc_685	2,8	96,9	+	IVc	-	30	30	t685	adsA	aur	cap8B	cap8C	cap8D	cap8E	cap8F	cap8G	cap8H	cap8I	cap8J	cap8K	cap8L	cap8M	cap8O	cap8P	capA	capN			clfB			eap/map	ebp	esaA	esaB			esaG	essA	essB
203	BCI	2020	H1 EMS	HA-MRSA	2	-	MST Cluster 11	225_IIa	225_IIa_003	2,8	99,1	+	IIa	-	225	5	t003	adsA	aur	cap8B	cap8C	cap8D	cap8E	cap8F	cap8G					cap8L	cap8M	cap8O	cap8P	capA	capN	chp	clfA	clfB			eap/map	ebp	esaA	esaB	esaD	esaE	esaG	essA	essB
204	STI	2020	H1 EMS	HA-MRSA	6	iMLSb poz	MST Cluster 1	5_IIa	5_IIa_002	2,8	98,8	+	IIa	-	5	5	t002	adsA	aur	cap8B	cap8C	cap8D	cap8E	cap8F	cap8G					cap8L	cap8M	cap8O	cap8P	capA	capN	chp	clfA	clfB		coa	eap/map	ebp	esaA	esaB	esaD	esaE	esaG	essA	essB
205	SCI	2020	H3	HA-MRSA	2	-	Singleton	225_IIa	225_IIa_003	2,8	99,0	+	IIa	-	225	5	t003	adsA	aur	cap8B	cap8C	cap8D	cap8E	cap8F	cap8G					cap8L	cap8M	cap8O	cap8P	capA	capN	chp	clfA	clfB		coa	eap/map	ebp	esaA	esaB	esaD	esaE	esaG	essA	essB
206	STI	2020	H1	CA-MRSA	13	-	MST Cluster 20	1728_IVa	1728_IVa_010	2,8	99,0	+	IVa	-	1728	5	t010	adsA	aur	cap8B	cap8C	cap8D	cap8E	cap8F	cap8G					cap8L	cap8M	cap8O	cap8P	capA	capN	chp	clfA	clfB		coa	eap/map	ebp	esaA	esaB	esaD	esaE	esaG	essA	essB
207	SCI	2020	H1	HA-MRSA	2	-	MST Cluster 22	225_IIa	225_IIa_003	2,8	98,9	+	IIa	-	225	5	t003	adsA	aur	cap8B	cap8C	cap8D	cap8E	cap8F	cap8G					cap8L	cap8M	cap8O	cap8P	capA	capN		clfA	clfB		coa	eap/map	ebp	esaA	esaB	esaD	esaE	esaG	essA	essB
208	SCI	2020	H1	CA-MRSA	5	-	MST Cluster 9	5_IVa	5_IVa_010	2,8	98,9	+	IVa	-	5	5	t010	adsA	aur	cap8B	cap8C	cap8D	cap8E	cap8F	cap8G					cap8L	cap8M	cap8O	cap8P	capA	capN		clfA	clfB		coa	eap/map	ebp	esaA	esaB	esaD	esaE	esaG	essA	essB
209	RTI	2020	H1	HA-MRSA	6	iMLSb poz	MST Cluster 1	5_IIa	5_IIa_002	2,7	98,8	+	IIa	-	5	5	t002	adsA	aur	cap8B	cap8C	cap8D	cap8E	cap8F	cap8G					cap8L	cap8M	cap8O	cap8P	capA	capN	chp	clfA	clfB		coa	eap/map	ebp	esaA	esaB	esaD	esaE	esaG	essA	essB
210	SCI	2020	H2	HA-MRSA	2	-	MST Cluster 7	2883_IIa	2883_IIa_4336	2,8	98,9	+	IIa	-	2883	5	t4336	adsA	aur	cap8B	cap8C	cap8D	cap8E	cap8F	cap8G					cap8L	cap8M	cap8O	cap8P	capA	capN		clfA	clfB		coa	eap/map	ebp	esaA	esaB	esaD	esaE	esaG	essA	essB
211	RTI	2020	LTHCI4	HA-MRSA	2	-	MST Cluster 8	225_IIa	225_IIa_003	2,8	98,9	+	IIa	-	225	5	t003	adsA	aur	cap8B	cap8C	cap8D	cap8E	cap8F	cap8G					cap8L	cap8M	cap8O	cap8P	capA	capN	chp	clfA	clfB		coa	eap/map	ebp	esaA	esaB	esaD	esaE	esaG	essA	essB
212	BCI	2020	H1	HA-MRSA	2	-	MST Cluster 11	225_IIa	225_IIa_003	2,8	99,0	+	IIa	-	225	5	t003	adsA	aur	cap8B	cap8C	cap8D	cap8E	cap8F	cap8G					cap8L	cap8M	cap8O	cap8P	capA	capN	chp	clfA	clfB			eap/map	ebp	esaA	esaB	esaD	esaE	esaG	essA	essB
213	BCI	2020	H1 EMS	HA-MRSA	2	-	MST Cluster 10	225_IIa	225_IIa_003	2,8	99,1	+	IIa	-	225	5	t003	adsA	aur	cap8B	cap8C	cap8D	cap8E	cap8F	cap8G					cap8L	cap8M	cap8O	cap8P	capA	capN	chp	clfA	clfB			eap/map	ebp	esaA	esaB	esaD	esaE	esaG	essA	essB
214	BCI	2020	H1	HA-MRSA	6	iMLSb poz	MST Cluster 1	5_IIa	5_IIa_002	2,8	98,8	+	IIa	-	5	5	t002	adsA	aur	cap8B	cap8C	cap8D	cap8E	cap8F	cap8G					cap8L	cap8M	cap8O	cap8P	capA	capN	chp	clfA	clfB		coa	eap/map	ebp	esaA	esaB	esaD	esaE	esaG	essA	essB
215	SCI	2020	H1	HA-MRSA	2	-	MST Cluster 15	225_IIa	225_IIa_003	2,8	98,5	+	IIa	-	225	5	t003	adsA	aur	cap8B	cap8C	cap8D	cap8E	cap8F	cap8G					cap8L	cap8M	cap8O	cap8P	capA	capN	chp	clfA	clfB		coa	eap/map	ebp	esaA	esaB	esaD	esaE	esaG	essA	essB
216	STI	2020	H3 EMS	HA-MRSA	6	iMLSb poz	Singleton	225_IIa	225_IIa_564	2,8	99,1	+	IIa	-	225	5	t564	adsA	aur	cap8B	cap8C	cap8D	cap8E	cap8F	cap8G					cap8L	cap8M	cap8O	cap8P	capA	capN	chp	clfA	clfB		coa	eap/map	ebp	esaA	esaB	esaD	esaE	esaG	essA	essB
217	UTI	2020	H1	HA-MRSA	6	iMLSb poz	MST Cluster 1	5_IIa	5_IIa_002	2,8	98,7	+	IIa	-	5	5	t002	adsA	aur	cap8B	cap8C	cap8D	cap8E	cap8F	cap8G					cap8L	cap8M	cap8O	cap8P	capA	capN	chp	clfA	clfB		coa	eap/map	ebp	esaA	esaB	esaD	esaE	esaG	essA	essB
218	RTI	2020	H1	HA-MRSA	6	iMLSb poz	MST Cluster 1	5_IIa	5_IIa_002	2,7	98,8	+	IIa	-	5	5	t002	adsA	aur	cap8B	cap8C	cap8D	cap8E	cap8F	cap8G					cap8L	cap8M	cap8O	cap8P	capA	capN	chp	clfA	clfB		coa	eap/map	ebp	esaA	esaB	esaD	esaE	esaG	essA	essB
219	STI	2020	H3 HOC	CA-MRSA	5	-	Singleton	45_IVa	45_IVa_390	2,7	96,8	+	IVa	-	45	45	t390	adsA	aur	cap8B	cap8C	cap8D	cap8E	cap8F	cap8G	cap8H	cap8I	cap8J	cap8K	cap8L	cap8M	cap8O	cap8P	capA	capN	chp	clfA	clfB	cna	coa		ebp	esaA	esaB	esaD	esaE	esaG	essA	essB
220	SCI	2020	H1	HA-MRSA	6	iMLSb poz	MST Cluster 1	5_IIa	5_IIa_002	2,8	98,7	+	IIa	-	5	5	t002	adsA	aur	cap8B	cap8C	cap8D	cap8E	cap8F	cap8G					cap8L	cap8M	cap8O	cap8P	capA	capN	chp	clfA	clfB		coa	eap/map	ebp	esaA	esaB	esaD	esaE	esaG	essA	essB
221	SCI	2020	H2	HA-MRSA	6	iMLSb poz	MST Cluster 1	5_IIa	5_IIa_447	2,7	98,8	+	IIa	-	5	5	t447	adsA	aur	cap8B	cap8C	cap8D	cap8E	cap8F	cap8G					cap8L	cap8M	cap8O	cap8P	capA	capN	chp	clfA	clfB		coa	eap/map	ebp	esaA	esaB	esaD	esaE	esaG	essA	essB
222	SCI	2020	H1	LA-MRSA	19	iMLSb poz	Singleton	1_IVa	1_IVa_127	2,8	98,8	+	IVa	-	1	1	t127	adsA	aur	cap8B	cap8C	cap8D	cap8E	cap8F	cap8G	cap8H	cap8I	cap8J	cap8K	cap8L	cap8M	cap8O	cap8P	capA	capN		clfA	clfB	cna	coa	eap/map	ebp	esaA	esaB	esaD	esaE	esaG	essA	essB
223	STI	2020	H1	HA-MRSA	6	iMLSb poz	MST Cluster 1	5_IIa	5_IIa_002	2,8	98,8	+	IIa	-	5	5	t002	adsA	aur	cap8B	cap8C	cap8D	cap8E	cap8F	cap8G					cap8L	cap8M	cap8O	cap8P	capA	capN	chp	clfA	clfB		coa	eap/map	ebp	esaA	esaB	esaD	esaE	esaG	essA	essB
224	STI	2020	H1	HA-MRSA	2	-	MST Cluster 12	225_IIa	225_IIa_14167	2,8	98,9	+	IIa	-	225	5	t14167	adsA	aur	cap8B	cap8C	cap8D	cap8E	cap8F	cap8G					cap8L	cap8M	cap8O	cap8P	capA	capN	chp	clfA	clfB			eap/map	ebp	esaA	esaB	esaD	esaE	esaG	essA	essB
225	BCI	2020	H1	HA-MRSA	2	-	MST Cluster 1	5_IIa	5_IIa_002	2,8	98,8	+	IIa	-	5	5	t002	adsA	aur	cap8B	cap8C	cap8D	cap8E	cap8F	cap8G					cap8L	cap8M	cap8O	cap8P	capA	capN	chp	clfA	clfB		coa	eap/map	ebp	esaA	esaB	esaD	esaE	esaG	essA	essB
226	UTI	2020	LTHCI1	HA-MRSA	6	iMLSb poz	MST Cluster 1	5_IIa	5_IIa_002	2,8	98,8	+	IIa	-	5	5	t002	adsA	aur	cap8B	cap8C	cap8D	cap8E	cap8F	cap8G					cap8L	cap8M	cap8O	cap8P	capA	capN	chp	clfA	clfB		coa	eap/map	ebp	esaA	esaB	esaD	esaE	esaG	essA	essB
227	BCI	2020	H3 EMS	LA-MRSA	5	-	Singleton	130_XI	130_XI_1048	2,8	98,0	-	XI	+	130	ND	t1048	adsA	aur	cap8B	cap8C	cap8D	cap8E	cap8F	cap8G	cap8H	cap8I	cap8J	cap8K	cap8L	cap8M	cap8O	cap8P	capA	capN		clfA	clfB			eap/map	ebp	esaA	esaB	esaD	esaE	esaG	essA	essB
228	UTI	2020	H1	CA-MRSA	6	iMLSb poz	MST Cluster 2	22_IVa	22_IVa_022	2,8	98,4	+	IVa	-	22	22	t022	adsA	aur	cap8B	cap8C	cap8D	cap8E	cap8F	cap8G					cap8L	cap8M	cap8O	cap8P	capA	capN	chp	clfA	clfB	cna		eap/map	ebp	esaA	esaB			esaG	essA	essB
229	STI	2020	H1 EMS	LA-MRSA	5	-	Singleton	130_XI	130_XI_1048	2,8	98,0	-	XI	+	130	ND	t1048	adsA	aur	cap8B	cap8C	cap8D	cap8E	cap8F	cap8G	cap8H	cap8I	cap8J	cap8K	cap8L	cap8M	cap8O	cap8P	capA	capN		clfA	clfB			eap/map	ebp	esaA	esaB	esaD	esaE	esaG	essA	essB
230	SCI	2020	H3	CA-MRSA	12	iMLSb poz	Singleton	45_IVb	45_IVb_362	2,8	96,7	+	IVb	-	45	45	t362	adsA	aur	cap8B	cap8C	cap8D	cap8E	cap8F	cap8G	cap8H	cap8I	cap8J	cap8K	cap8L	cap8M	cap8O	cap8P	capA	capN	chp	clfA	clfB	cna	coa		ebp	esaA	esaB	esaD	esaE	esaG	essA	essB
231	STI	2020	H3 EMS	HA-MRSA	6	iMLSb poz	MST Cluster 1	5_IIa	5_IIa_002	2,7	98,7	+	IIa	-	5	5	t002	adsA	aur	cap8B	cap8C	cap8D	cap8E	cap8F	cap8G					cap8L	cap8M	cap8O	cap8P	capA	capN	chp	clfA	clfB		coa	eap/map	ebp	esaA	esaB	esaD	esaE	esaG	essA	essB
232	SCI	2020	H1	LA-MRSA	5	-	MST Cluster 5	97_IVc	97_IVc_359	2,7	98,2	+	IVc	-	97	97	t359	adsA	aur	cap8B	cap8C	cap8D	cap8E	cap8F	cap8G					cap8L	cap8M	cap8O	cap8P	capA	capN		clfA	clfB			eap/map	ebp	esaA	esaB	esaD	esaE	esaG	essA	essB
233	SCI	2020	H1	HA-MRSA	6	iMLSb poz	MST Cluster 15	225_IIa	225_IIa_003	2,8	98,8	+	IIa	-	225	5	t003	adsA	aur	cap8B	cap8C	cap8D	cap8E	cap8F	cap8G					cap8L	cap8M	cap8O	cap8P	capA	capN	chp	clfA	clfB		coa	eap/map	ebp	esaA	esaB	esaD	esaE	esaG	essA	essB
234	UTI	2020	H1	HA-MRSA	6	iMLSb poz	MST Cluster 1	5_IIa	5_IIa_002	2,8	98,8	+	IIa	-	5	5	t002	adsA	aur	cap8B	cap8C	cap8D	cap8E	cap8F	cap8G					cap8L	cap8M	cap8O	cap8P	capA	capN	chp	clfA	clfB		coa	eap/map	ebp	esaA	esaB	esaD	esaE	esaG	essA	essB
235	SCI	2020	H1	HA-MRSA	6	iMLSb poz	MST Cluster 1	5_IIa	5_IIa_002	2,7	98,8	+	IIa	-	5	5	t002	adsA	aur	cap8B	cap8C	cap8D	cap8E	cap8F	cap8G					cap8L	cap8M	cap8O	cap8P	capA	capN	chp	clfA	clfB		coa	eap/map	ebp	esaA	esaB	esaD	esaE	esaG	essA	essB
236	BCI	2020	H1 EMS	CA-MRSA	6	iMLSb poz	MST Cluster 2	22_IVa	22_IVa_022	2,8	98,5	+	IVa	-	22	22	t022	adsA	aur	cap8B	cap8C	cap8D	cap8E	cap8F	cap8G					cap8L	cap8M	cap8O	cap8P	capA	capN	chp	clfA	clfB	cna		eap/map	ebp	esaA	esaB			esaG	essA	essB
237	SCI	2020	H1	HA-MRSA	6	iMLSb poz	MST Cluster 1	5_IIa	5_IIa_002	2,8	98,7	+	IIa	-	5	5	t002	adsA	aur	cap8B	cap8C	cap8D	cap8E	cap8F	cap8G					cap8L	cap8M	cap8O	cap8P	capA	capN	chp	clfA	clfB		coa	eap/map	ebp	esaA	esaB	esaD	esaE	esaG	essA	essB
238	SCI	2020	H1	HA-MRSA	6	iMLSb poz	MST Cluster 1	5_IIa	5_IIa_002	2,8	98,8	+	IIa	-	5	5	t002	adsA	aur	cap8B	cap8C	cap8D	cap8E	cap8F	cap8G					cap8L	cap8M	cap8O	cap8P	capA	capN	chp	clfA	clfB		coa	eap/map	ebp	esaA	esaB	esaD	esaE	esaG	essA	essB
239	BCI	2020	H1	HA-MRSA	6	iMLSb poz	MST Cluster 1	5_IIa	5_IIa_002	2,8	98,8	+	IIa	-	5	5	t002	adsA	aur	cap8B	cap8C	cap8D	cap8E	cap8F	cap8G					cap8L	cap8M	cap8O	cap8P	capA	capN	chp	clfA	clfB		coa	eap/map	ebp	esaA	esaB	esaD	esaE	esaG	essA	essB
240	SCI	2020	H3	HA-MRSA	2	-	MST Cluster 1	5_IIa	5_IIa_002	2,8	98,8	+	IIa	-	5	5	t002	adsA	aur	cap8B	cap8C	cap8D	cap8E	cap8F	cap8G					cap8L	cap8M	cap8O	cap8P	capA	capN	chp	clfA	clfB		coa	eap/map	ebp	esaA	esaB	esaD	esaE	esaG	essA	essB
241	SCI	2020	H1	HA-MRSA	6	iMLSb poz	MST Cluster 1	5_IIa	5_IIa_002	2,8	98,8	+	IIa	-	5	5	t002	adsA	aur	cap8B	cap8C	cap8D	cap8E	cap8F	cap8G					cap8L	cap8M	cap8O	cap8P	capA	capN	chp	clfA	clfB		coa	eap/map	ebp	esaA	esaB	esaD	esaE	esaG	essA	essB
242	SCI	2021	H3	LA-MRSA	5	-	Singleton	97_IVc	97_IVc_359	2,8	98,4	+	IVc	-	97	97	t359	adsA	aur	cap8B	cap8C	cap8D	cap8E	cap8F	cap8G					cap8L	cap8M	cap8O	cap8P	capA	capN		clfA	clfB			eap/map	ebp	esaA	esaB	esaD	esaE	esaG	essA	essB
243	UTI	2021	H1	HA-MRSA	2	-	MST Cluster 12	225_IIa	225_IIa_14167	2,8	98,9	+	IIa	-	225	5	t14167	adsA	aur	cap8B	cap8C	cap8D	cap8E	cap8F	cap8G					cap8L	cap8M	cap8O	cap8P	capA	capN	chp	clfA	clfB			eap/map	ebp	esaA	esaB	esaD	esaE	esaG	essA	essB
244	SCI	2021	H3	HA-MRSA	2	-	MST Cluster 7	2883_IIa	2883_IIa_4336	2,9	98,9	+	IIa	-	2883	5	t4336	adsA	aur	cap8B	cap8C	cap8D	cap8E	cap8F	cap8G					cap8L	cap8M	cap8O	cap8P	capA	capN	chp	clfA	clfB			eap/map	ebp	esaA	esaB	esaD	esaE	esaG	essA	essB
245	SCI	2021	H3	ND	2	-	MST Cluster 7	2883_NF	2883_NF_D	2,7	97,0	+	NF	-	2883	5	ND	adsA	aur		cap8C	cap8D	cap8E	cap8F	cap8G					cap8L	cap8M	cap8O	cap8P		capN	chp	clfA	clfB		coa	eap/map	ebp	esaA	esaB	esaD	esaE	esaG	essA	essB
246	SCI	2021	H1	HA-MRSA	2	-	MST Cluster 8	225_IIa	225_IIa_21065	2,8	98,9	+	IIa	-	225	5	t21065	adsA	aur	cap8B	cap8C	cap8D	cap8E	cap8F	cap8G					cap8L	cap8M	cap8O	cap8P	capA	capN	chp	clfA	clfB		coa	eap/map	ebp	esaA	esaB	esaD	esaE	esaG	essA	essB
247	STI	2021	H1 EMS	CA-MRSA	5	-	MST Cluster 9	5_IVa	5_IVa_010	2,8	99,0	+	IVa	-	5	5	t010	adsA	aur	cap8B	cap8C	cap8D	cap8E	cap8F	cap8G					cap8L	cap8M	cap8O	cap8P	capA	capN	chp	clfA	clfB		coa	eap/map	ebp	esaA	esaB	esaD	esaE	esaG	essA	essB
248	BCI	2021	H1 EMS	HA-MRSA	6	iMLSb poz	MST Cluster 1	5_IIa	5_IIa_002	2,8	98,8	+	IIa	-	5	5	t002	adsA	aur	cap8B	cap8C	cap8D	cap8E	cap8F	cap8G					cap8L	cap8M	cap8O	cap8P	capA	capN	chp	clfA	clfB		coa	eap/map	ebp	esaA	esaB	esaD	esaE	esaG	essA	essB
249	BCI	2021	H3 EMS	LA-MRSA	27	-	MST Cluster 5	97_IVc	97_IVc_359	2,8	98,4	+	IVc	-	97	97	t359	adsA	aur	cap8B	cap8C	cap8D	cap8E	cap8F	cap8G					cap8L	cap8M	cap8O	cap8P	capA	capN		clfA	clfB			eap/map	ebp	esaA	esaB	esaD	esaE	esaG	essA	essB
250	RTI	2021	H2	CA-MRSA	5	-	MST Cluster 16	22_IVa	22_IVa_2933	2,8	98,3	+	IVa	-	22	22	t2933	adsA	aur	cap8B	cap8C	cap8D	cap8E	cap8F	cap8G					cap8L	cap8M	cap8O	cap8P	capA	capN	chp	clfA	clfB	cna		eap/map	ebp	esaA	esaB			esaG	essA	essB
251	SCI	2021	H2	HA-MRSA	2	-	Singleton	225_IIa	225_IIa_003	2,8	99,0	+	IIa	-	225	5	t003	adsA	aur	cap8B	cap8C	cap8D	cap8E	cap8F	cap8G					cap8L	cap8M	cap8O	cap8P	capA	capN	chp	clfA	clfB		coa	eap/map	ebp	esaA	esaB	esaD	esaE	esaG	essA	essB
252	SCI	2021	H1	LA-MRSA	5	-	Singleton	97_IVa	97_IVa_2770	2,8	98,4	+	IVa	-	97	97	t2770	adsA	aur	cap8B	cap8C	cap8D	cap8E	cap8F	cap8G					cap8L	cap8M	cap8O	cap8P	capA	capN		clfA	clfB			eap/map	ebp	esaA	esaB	esaD	esaE	esaG	essA	essB
253	SCI	2021	H3	CA-MRSA	5	-	MST Cluster 9	5_IVa	5_IVa_010	2,8	98,9	+	IVa	-	5	5	t010	adsA	aur	cap8B	cap8C	cap8D	cap8E	cap8F	cap8G					cap8L	cap8M	cap8O	cap8P	capA	capN		clfA	clfB			eap/map	ebp	esaA	esaB	esaD	esaE	esaG	essA	essB
254	STI	2021	H1	HA-MRSA	2	-	MST Cluster 1	5_IIa	5_IIa_548	2,8	98,7	+	IIa	-	5	5	t548	adsA	aur	cap8B	cap8C	cap8D	cap8E	cap8F	cap8G					cap8L	cap8M	cap8O	cap8P	capA	capN	chp	clfA	clfB		coa	eap/map	ebp	esaA	esaB	esaD	esaE	esaG	essA	essB
255	RTI	2021	H2	HA-MRSA	6	iMLSb poz	MST Cluster 1	5_IIa	5_IIa_002	2,8	98,8	+	IIa	-	5	5	t002	adsA	aur	cap8B	cap8C	cap8D	cap8E	cap8F	cap8G					cap8L	cap8M	cap8O	cap8P	capA	capN	chp	clfA	clfB		coa	eap/map	ebp	esaA	esaB	esaD	esaE	esaG	essA	essB
256	SCI	2021	H2	HA-MRSA	2	-	Singleton	7821_IIa	7821_IIa_045	2,8	98,8	+	IIa	-	7821	5	t045	adsA	aur	cap8B	cap8C	cap8D	cap8E	cap8F	cap8G					cap8L	cap8M	cap8O	cap8P	capA	capN	chp	clfA	clfB		coa	eap/map	ebp	esaA	esaB	esaD	esaE	esaG	essA	essB
257	STI	2021	H1 EMS	CA-MRSA	13	-	Singleton	22_IVa	22_IVa_005	2,8	98,2	+	IVa	-	22	22	t005	adsA	aur	cap8B	cap8C	cap8D	cap8E	cap8F	cap8G					cap8L	cap8M	cap8O	cap8P	capA	capN	chp	clfA	clfB			eap/map		esaA	esaB			esaG	essA	essB
258	SCI	2021	H2	LA-MRSA	19	iMLSb poz	Singleton	1_IVa	1_IVa_127	2,8	98,9	+	IVa	-	1	1	t127	adsA	aur	cap8B	cap8C	cap8D	cap8E	cap8F	cap8G	cap8H	cap8I	cap8J	cap8K	cap8L	cap8M	cap8O	cap8P	capA	capN		clfA	clfB	cna	coa	eap/map	ebp	esaA	esaB	esaD	esaE	esaG	essA	essB
259	STI	2021	H1 EMS	HA-MRSA	2	-	MST Cluster 22	225_IIa	225_IIa_003	2,9	98,9	+	IIa	-	225	5	t003	adsA	aur	cap8B	cap8C	cap8D	cap8E	cap8F	cap8G					cap8L	cap8M	cap8O	cap8P	capA	capN		clfA	clfB		coa	eap/map	ebp	esaA	esaB	esaD	esaE	esaG	essA	essB
260	STI	2021	PHCC	LA-MRSA	5	-	MST Cluster 6	5_IVc	5_IVc_002	2,8	98,7	+	IVc	-	5	5	t002	adsA	aur	cap8B	cap8C	cap8D	cap8E	cap8F	cap8G					cap8L	cap8M	cap8O	cap8P	capA	capN		clfA	clfB		coa	eap/map	ebp	esaA	esaB	esaD	esaE	esaG	essA	essB
261	RTI	2021	H1	HA-MRSA	6	iMLSb poz	MST Cluster 1	5_IIa	5_IIa_002	2,7	98,8	+	IIa	-	5	5	t002	adsA	aur	cap8B	cap8C	cap8D	cap8E	cap8F	cap8G					cap8L	cap8M	cap8O	cap8P	capA	capN	chp	clfA	clfB		coa	eap/map	ebp	esaA	esaB	esaD	esaE	esaG	essA	essB
262	SCI	2021	H3	HA-MRSA	2	-	MST Cluster 7	2883_IIa	2883_IIa_1240	2,9	98,9	+	IIa	-	2883	5	t1240	adsA	aur	cap8B	cap8C	cap8D	cap8E	cap8F	cap8G					cap8L	cap8M	cap8O	cap8P	capA	capN	chp	clfA	clfB		coa	eap/map	ebp	esaA	esaB	esaD	esaE	esaG	essA	essB
263	RTI	2021	SP	CA-MRSA	28	iMLSb poz	MST Cluster 21	88_IVa	88_IVa_690	2,9	99,0	+	IVa	-	88	ND	t690	adsA	aur	cap8B	cap8C	cap8D	cap8E	cap8F	cap8G	cap8H	cap8I	cap8J	cap8K	cap8L	cap8M	cap8O	cap8P	capA	capN	chp	clfA	clfB			eap/map	ebp	esaA	esaB	esaD	esaE	esaG	essA	essB
264	STI	2021	H1	CA-MRSA	29	iMLSb poz	MST Cluster 35	1637_V	1637_V_13748	2,8	98,8	+	V	-	1637	5	t13748	adsA	aur	cap8B	cap8C	cap8D	cap8E	cap8F	cap8G					cap8L	cap8M	cap8O	cap8P	capA	capN		clfA	clfB			eap/map	ebp	esaA	esaB	esaD	esaE	esaG	essA	essB
265	SCI	2021	H3	LA-MRSA	3	-	Singleton	398_Vc	398_Vc_011	2,7	97,7	+	Vc	-	398	ND	t011	adsA	aur	cap8B	cap8C	cap8D	cap8E	cap8F	cap8G					cap8L	cap8M	cap8O	cap8P	capA	capN		clfA	clfB		coa	eap/map	ebp	esaA	esaB			esaG	essA	essB
266	STI	2021	H3 HOC	LA-MRSA	12	iMLSb poz	Singleton	1_IVa	1_IVa_127	2,8	99,0	+	IVa	-	1	1	t127	adsA	aur	cap8B	cap8C	cap8D	cap8E	cap8F	cap8G	cap8H	cap8I	cap8J	cap8K	cap8L	cap8M	cap8O	cap8P	capA	capN		clfA	clfB	cna	coa	eap/map	ebp	esaA	esaB	esaD	esaE	esaG	essA	essB
267	STI	2021	H1 EMS	LA-MRSA	5	-	MST Cluster 6	5_IVc	5_IVc_002	2,8	98,8	+	IVc	-	5	5	t002	adsA	aur	cap8B	cap8C	cap8D	cap8E	cap8F	cap8G					cap8L	cap8M	cap8O	cap8P	capA	capN		clfA	clfB		coa	eap/map	ebp	esaA	esaB	esaD	esaE	esaG	essA	essB
268	SCI	2021	H2	HA-MRSA	6	iMLSb poz	MST Cluster 1	5_IIa	5_IIa_002	2,8	98,8	+	IIa	-	5	5	t002	adsA	aur	cap8B	cap8C	cap8D	cap8E	cap8F	cap8G					cap8L	cap8M	cap8O	cap8P	capA	capN	chp	clfA	clfB		coa	eap/map	ebp	esaA	esaB	esaD	esaE	esaG	essA	essB
269	STI	2021	H1	HA-MRSA	6	iMLSb poz	MST Cluster 1	5_IIa	5_IIa_002	2,8	98,7	+	IIa	-	5	5	t002	adsA	aur	cap8B	cap8C	cap8D	cap8E	cap8F	cap8G					cap8L	cap8M	cap8O	cap8P	capA	capN	chp	clfA	clfB		coa	eap/map	ebp	esaA	esaB	esaD	esaE	esaG	essA	essB
270	SCI	2021	LTHCI3	HA-MRSA	6	iMLSb poz	MST Cluster 1	5_IIa	5_IIa_002	2,8	98,8	+	IIa	-	5	5	t002	adsA	aur	cap8B	cap8C	cap8D	cap8E	cap8F	cap8G					cap8L	cap8M	cap8O	cap8P	capA	capN	chp	clfA	clfB		coa	eap/map	ebp	esaA	esaB	esaD	esaE	esaG	essA	essB
271	SCI	2021	PHCC	ND	2	-	MST Cluster 11	225_NF	225_NF_003	2,7	98,6	+	NF	-	225	5	t003	adsA	aur	cap8B	cap8C	cap8D	cap8E	cap8F	cap8G					cap8L	cap8M	cap8O	cap8P	capA	capN	chp	clfA	clfB			eap/map	ebp	esaA	esaB	esaD	esaE	esaG	essA	essB
272	SCI	2021	H1	HA-MRSA	2	-	MST Cluster 8	225_IIa	225_IIa_003	2,8	98,9	+	IIa	-	225	5	t003	adsA	aur	cap8B	cap8C	cap8D	cap8E	cap8F	cap8G					cap8L	cap8M	cap8O	cap8P	capA	capN	chp	clfA	clfB			eap/map	ebp	esaA	esaB	esaD	esaE	esaG	essA	essB
273	SCI	2021	H1	HA-MRSA	6	iMLSb poz	MST Cluster 1	5_IIa	5_IIa_002	2,8	98,7	+	IIa	-	5	5	t002	adsA	aur	cap8B	cap8C	cap8D	cap8E	cap8F	cap8G					cap8L	cap8M	cap8O	cap8P	capA	capN	chp	clfA	clfB		coa	eap/map	ebp	esaA	esaB	esaD	esaE	esaG	essA	essB
274	STI	2021	PHCC	CA-MRSA	14	-	Singleton	2626_V	2626_V_002	2,7	99,0	+	V	-	2626	5	t002	adsA	aur	cap8B	cap8C	cap8D	cap8E	cap8F	cap8G					cap8L	cap8M	cap8O	cap8P	capA	capN	chp	clfA	clfB		coa	eap/map	ebp	esaA	esaB	esaD	esaE	esaG	essA	essB
275	SCI	2021	H1	HA-MRSA	6	iMLSb poz	MST Cluster 1	5_IIa	5_IIa_002	2,8	98,8	+	IIa	-	5	5	t002	adsA	aur	cap8B	cap8C	cap8D	cap8E	cap8F	cap8G					cap8L	cap8M	cap8O	cap8P	capA	capN	chp	clfA	clfB		coa	eap/map	ebp	esaA	esaB	esaD	esaE	esaG	essA	essB
276	STI	2021	H3	LA-MRSA	12	iMLSb poz	Singleton	1_IVa	1_IVa_127	2,8	99,1	+	IVa	-	1	1	t127	adsA	aur	cap8B	cap8C	cap8D	cap8E	cap8F	cap8G	cap8H	cap8I	cap8J	cap8K	cap8L	cap8M	cap8O	cap8P	capA	capN		clfA	clfB	cna	coa	eap/map	ebp	esaA	esaB	esaD	esaE	esaG	essA	essB
277	RTI	2021	H1	HA-MRSA	21	-	MST Cluster 1	5_IIa	5_IIa_045	2,8	98,8	+	IIa	-	5	5	t045	adsA	aur	cap8B	cap8C	cap8D	cap8E	cap8F	cap8G					cap8L	cap8M	cap8O	cap8P	capA	capN	chp	clfA	clfB		coa	eap/map	ebp	esaA	esaB	esaD	esaE	esaG	essA	essB
278	UTI	2021	H1 EMS	HA-MRSA	2	-	MST Cluster 15	225_IIa	225_IIa_003	2,8	98,7	+	IIa	-	225	5	t003	adsA	aur	cap8B	cap8C	cap8D	cap8E	cap8F	cap8G					cap8L	cap8M	cap8O	cap8P	capA	capN	chp	clfA	clfB		coa	eap/map	ebp	esaA	esaB	esaD	esaE	esaG	essA	essB
279	SCI	2021	H1	HA-MRSA	2	-	MST Cluster 8	225_IIa	225_IIa_003	2,8	98,9	+	IIa	-	225	5	t003	adsA	aur	cap8B	cap8C	cap8D	cap8E	cap8F	cap8G					cap8L	cap8M	cap8O	cap8P	capA	capN	chp	clfA	clfB		coa	eap/map	ebp	esaA	esaB	esaD	esaE	esaG	essA	essB
280	SCI	2021	H1	CA-MRSA	6	iMLSb poz	MST Cluster 2	22_IVa	22_IVa_022	2,8	98,4	+	IVa	-	22	22	t022	adsA	aur	cap8B	cap8C	cap8D	cap8E	cap8F	cap8G					cap8L	cap8M	cap8O	cap8P	capA	capN	chp	clfA	clfB	cna		eap/map	ebp	esaA	esaB			esaG	essA	essB
281	BCI	2021	H1 EMS	HA-MRSA	6	iMLSb poz	MST Cluster 1	5_IIa	5_IIa_002	2,8	98,7	+	IIa	-	5	5	t002	adsA	aur	cap8B	cap8C	cap8D	cap8E	cap8F	cap8G					cap8L	cap8M	cap8O	cap8P	capA	capN	chp	clfA	clfB		coa	eap/map	ebp	esaA	esaB	esaD	esaE	esaG	essA	essB
282	UTI	2021	H1	LA-MRSA	5	-	Singleton	97_IVa	97_IVa_11543	2,8	98,3	+	IVa	-	97	97	t11543	adsA	aur	cap8B	cap8C	cap8D	cap8E	cap8F	cap8G					cap8L	cap8M	cap8O	cap8P	capA	capN		clfA	clfB			eap/map	ebp	esaA	esaB	esaD	esaE	esaG	essA	essB
283	STI	2021	H1 EMS	LA-MRSA	19	iMLSb poz	Singleton	1_IVa	1_IVa_127	2,8	99,0	+	IVa	-	1	1	t127	adsA	aur	cap8B	cap8C	cap8D	cap8E	cap8F	cap8G	cap8H	cap8I	cap8J	cap8K	cap8L	cap8M	cap8O	cap8P	capA	capN		clfA	clfB		coa	eap/map	ebp	esaA	esaB	esaD	esaE	esaG	essA	essB
284	SCI	2021	SP	HA-MRSA	6	iMLSb poz	MST Cluster 1	5_IIa	5_IIa_002	2,8	98,8	+	IIa	-	5	5	t002	adsA	aur	cap8B	cap8C	cap8D	cap8E	cap8F	cap8G					cap8L	cap8M	cap8O	cap8P	capA	capN	chp	clfA	clfB		coa	eap/map	ebp	esaA	esaB	esaD	esaE	esaG	essA	essB
285	BCI	2021	DC	HA-MRSA	6	iMLSb poz	MST Cluster 14	7827_IIa	7827_IIa_003	2,8	99,0	+	IIa	-	7827	5	t003	adsA	aur	cap8B	cap8C	cap8D	cap8E	cap8F	cap8G					cap8L	cap8M	cap8O	cap8P	capA	capN	chp	clfA	clfB			eap/map	ebp	esaA	esaB	esaD	esaE	esaG	essA	essB
286	BCI	2021	H3	HA-MRSA	2	-	MST Cluster 14	7827_IIa	7827_IIa_003	2.8	98.9	+	IIa	-	7827	5	t003	adsA	aur	cap8B	cap8C	cap8D	cap8E	cap8F	cap8G					cap8L	cap8M	cap8O	cap8P	capA	capN	chp	clfA	clfB		coa	eap/map	ebp	esaA	esaB	esaD	esaE	esaG	essA	essB
287	STI	2021	H1 HOC	HA-MRSA	6	iMLSb poz	MST Cluster 1	5_IIa	5_IIa_002	2,8	98,8	+	IIa	-	5	5	t002	adsA	aur	cap8B	cap8C	cap8D	cap8E	cap8F	cap8G					cap8L	cap8M	cap8O	cap8P	capA	capN	chp	clfA	clfB		coa	eap/map	ebp	esaA	esaB	esaD	esaE	esaG	essA	essB
288	SCI	2021	H1	HA-MRSA	6	iMLSb poz	MST Cluster 1	5_IIa	5_IIa_002	2,8	98,8	+	IIa	-	5	5	t002	adsA	aur	cap8B	cap8C	cap8D	cap8E	cap8F	cap8G					cap8L	cap8M	cap8O	cap8P	capA	capN	chp	clfA	clfB		coa	eap/map	ebp	esaA	esaB	esaD	esaE	esaG	essA	essB
289	SCI	2021	H3	CA-MRSA	3	-	MST Cluster 36	88_IVa	88_IVa_690	2,8	98,9	+	IVa	-	88	ND	t690	adsA	aur	cap8B	cap8C	cap8D	cap8E	cap8F	cap8G	cap8H	cap8I	cap8J	cap8K	cap8L	cap8M	cap8O	cap8P	capA	capN	chp	clfA	clfB			eap/map	ebp	esaA	esaB	esaD	esaE	esaG	essA	essB
290	STI	2021	H1 HOC	LA-MRSA	5	-	MST Cluster 5	97_IVc	97_IVc_359	2,8	98,5	+	IVc	-	97	97	t359	adsA	aur	cap8B	cap8C	cap8D	cap8E	cap8F	cap8G					cap8L	cap8M	cap8O	cap8P	capA	capN		clfA	clfB			eap/map	ebp	esaA	esaB	esaD	esaE	esaG	essA	essB
291	SCI	2021	H1	HA-MRSA	6	iMLSb poz	MST Cluster 1	5_IIa	5_IIa_002	2,8	98,8	+	IIa	-	5	5	t002	adsA	aur	cap8B	cap8C	cap8D	cap8E	cap8F	cap8G					cap8L	cap8M	cap8O	cap8P	capA	capN	chp	clfA	clfB		coa	eap/map	ebp	esaA	esaB	esaD	esaE	esaG	essA	essB
292	UTI	2021	H1	HA-MRSA	6	iMLSb poz	MST Cluster 1	5_IIa	5_IIa_002	2,8	98,7	+	IIa	-	5	5	t002	adsA	aur	cap8B	cap8C	cap8D	cap8E	cap8F	cap8G					cap8L	cap8M	cap8O	cap8P	capA	capN	chp	clfA	clfB		coa	eap/map	ebp	esaA	esaB	esaD	esaE	esaG	essA	essB
293	RTI	2021	H2	HA-MRSA	6	iMLSb poz	MST Cluster 1	5_IIa	5_IIa_002	2,8	98,8	+	IIa	-	5	5	t002	adsA	aur	cap8B	cap8C	cap8D	cap8E	cap8F	cap8G					cap8L	cap8M	cap8O	cap8P	capA	capN	chp	clfA	clfB		coa	eap/map	ebp	esaA	esaB	esaD	esaE	esaG	essA	essB
294	UTI	2021	H1	CA-MRSA	6	iMLSb poz	MST Cluster 21	88_IVa	88_IVa_690	2,9	98,9	+	IVa	-	88	ND	t690	adsA	aur	cap8B	cap8C	cap8D	cap8E	cap8F	cap8G	cap8H	cap8I	cap8J	cap8K	cap8L	cap8M	cap8O	cap8P	capA	capN	chp	clfA	clfB			eap/map	ebp	esaA	esaB	esaD	esaE	esaG	essA	essB
295	STI	2021	H1 HOC	LA-MRSA	5	-	Singleton	130_XI	130_XI_3256	2,9	97,9	-	XI	+	130	ND	t3256	adsA	aur	cap8B	cap8C	cap8D	cap8E	cap8F	cap8G	cap8H	cap8I	cap8J	cap8K	cap8L	cap8M	cap8O	cap8P	capA	capN	chp	clfA	clfB			eap/map	ebp	esaA	esaB	esaD	esaE	esaG	essA	essB
296	RTI	2021	H1	HA-MRSA	6	iMLSb poz	MST Cluster 1	5_IIa	5_IIa_002	2,8	98,7	+	IIa	-	5	5	t002	adsA	aur	cap8B	cap8C	cap8D	cap8E	cap8F	cap8G					cap8L	cap8M	cap8O	cap8P	capA	capN	chp	clfA	clfB		coa	eap/map	ebp	esaA	esaB	esaD	esaE	esaG	essA	essB
297	SCI	2021	H1	HA-MRSA	2	-	MST Cluster 10	225_IIa	225_IIa_003	2,8	99,0	+	IIa	-	225	5	t003	adsA	aur	cap8B	cap8C	cap8D	cap8E	cap8F	cap8G					cap8L	cap8M	cap8O	cap8P	capA	capN	chp	clfA	clfB		coa	eap/map	ebp	esaA	esaB	esaD	esaE	esaG	essA	essB
298	UTI	2021	H1	CA-MRSA	6	iMLSb poz	MST Cluster 21	88_IVa	88_IVa_690	2,9	98,9	+	IVa	-	88	ND	t690	adsA	aur	cap8B	cap8C	cap8D	cap8E	cap8F	cap8G	cap8H	cap8I	cap8J	cap8K	cap8L	cap8M	cap8O	cap8P	capA	capN	chp	clfA	clfB			eap/map	ebp	esaA	esaB	esaD	esaE	esaG	essA	essB
299	SCI	2021	H1	HA-MRSA	2	-	MST Cluster 8	225_IIa	225_IIa_003	2,8	98,8	+	IIa	-	225	5	t003	adsA	aur	cap8B	cap8C	cap8D	cap8E	cap8F	cap8G					cap8L	cap8M	cap8O	cap8P	capA	capN	chp	clfA	clfB		coa	eap/map	ebp	esaA	esaB	esaD	esaE	esaG	essA	essB
300	STI	2021	PHCC	CA-MRSA	12	iMLSb poz	Singleton	5_IV	5_IV_2396	2,7	98,8	+	IV	-	5	5	t2396	adsA	aur	cap8B	cap8C	cap8D	cap8E	cap8F	cap8G					cap8L	cap8M	cap8O	cap8P	capA	capN	chp	clfA	clfB			eap/map	ebp	esaA	esaB	esaD	esaE	esaG	essA	essB
301	STI	2021	H1 HOC	LA-MRSA	3	-	Singleton	398_Vc	398_Vc_011	2,7	97,6	+	Vc	-	398	ND	t011	adsA	aur	cap8B	cap8C	cap8D	cap8E	cap8F	cap8G					cap8L	cap8M	cap8O	cap8P	capA	capN		clfA	clfB		coa	eap/map	ebp	esaA	esaB			esaG	essA	essB
302	STI	2021	H1	CA-MRSA	5	-	Singleton	88_IVa	88_IVa_448	2,8	98,9	+	IVa	-	88	ND	t448	adsA	aur	cap8B	cap8C	cap8D	cap8E	cap8F	cap8G	cap8H	cap8I	cap8J	cap8K	cap8L	cap8M	cap8O	cap8P	capA	capN	chp	clfA	clfB			eap/map	ebp	esaA	esaB	esaD	esaE	esaG	essA	essB
303	RTI	2021	H2	HA-MRSA	6	iMLSb poz	MST Cluster 1	5_IIa	5_IIa_002	2,8	98,8	+	IIa	-	5	5	t002	adsA	aur	cap8B	cap8C	cap8D	cap8E	cap8F	cap8G					cap8L	cap8M	cap8O	cap8P	capA	capN	chp	clfA	clfB		coa	eap/map	ebp	esaA	esaB	esaD	esaE	esaG	essA	essB
304	BCI	2021	H2	HA-MRSA	6	iMLSb poz	MST Cluster 1	5_IIa	5_IIa_002	2,8	98,8	+	IIa	-	5	5	t002	adsA	aur	cap8B	cap8C	cap8D	cap8E	cap8F	cap8G					cap8L	cap8M	cap8O	cap8P	capA	capN	chp	clfA	clfB		coa	eap/map	ebp	esaA	esaB	esaD	esaE	esaG	essA	essB
305	RTI	2021	H1	CA-MRSA	13	-	MST Cluster 2	22_IVa	22_IVa_022	2,8	98,5	+	IVa	-	22	22	t022	adsA	aur	cap8B	cap8C	cap8D	cap8E	cap8F	cap8G					cap8L	cap8M	cap8O	cap8P	capA	capN	chp	clfA	clfB	cna		eap/map	ebp	esaA	esaB			esaG	essA	essB
306	SCI	2021	H1	HA-MRSA	2	-	Singleton	225_IIa	225_IIa_003	2,8	98,9	+	IIa	-	225	5	t003	adsA	aur	cap8B	cap8C	cap8D	cap8E	cap8F	cap8G					cap8L	cap8M	cap8O	cap8P	capA	capN	chp	clfA	clfB			eap/map	ebp	esaA	esaB	esaD	esaE	esaG	essA	essB
[truncated: 86 more columns]

## Sheet: Table S5
Supplementary table S5. Distribution of virulence genes among different groups of isolates
		% BCI (n=36)	% SCI (n=137)	NBCI (n=133)				all groups (n=306)
Mechanism of action	gene			% all NBCI	% STI (n=78)	% RTI (n=35)	% UTI (n=20)	%
Adherence	clfA	100	99.2701	99.2481	100	97.1429	100	99.3464
Adherence	clfB	100	100	100	100	100	100	100
Adherence	cna	19.4444	13.8686	13.5338	10.2564	14.2857	25	14.3791
Adherence	eap/map	97.2222	98.5401	96.9925	96.1538	97.1429	100	97.7124
Adherence	ebp	100	100	99.2481	98.7179	100	100	99.6732
Adherence	fnbA	100	97.8102	96.2406	96.1538	94.2857	100	97.3856
Adherence	fnbB	47.2222	50.365	54.1353	73.0769	25.7143	30	51.634
Adherence	sdrC	100	100	97.7444	96.1538	100	100	99.0196
Adherence	sdrD	94.4444	97.8102	92.4812	92.3077	91.4286	95	95.098
Adherence	sdrE	100	95.6204	96.2406	96.1538	100	90	96.4052
Biofilm formation	icaA	100	100	100	100	100	100	100
Biofilm formation	icaB	100	100	100	100	100	100	100
Biofilm formation	icaC	100	100	100	100	100	100	100
Biofilm formation	icaD	100	100	100	100	100	100	100
Biofilm formation	icaR	100	100	100	100	100	100	100
Exoenzyme	aur	100	100	100	100	100	100	100
Exoenzyme	coa	41.6667	76.6423	63.9098	61.5385	74.2857	55	66.9935
Exoenzyme	etb	2.77778	0	0.75188	1.28205	0	0	0.653595
Exoenzyme	geh	100	100	99.2481	100	97.1429	100	99.6732
Exoenzyme	hysA	100	98.5401	96.9925	96.1538	97.1429	100	98.0392
Exoenzyme	lip	100	100	100	100	100	100	100
Exoenzyme	sak	97.2222	92.7007	89.4737	87.1795	91.4286	95	91.8301
Exoenzyme	sspA	100	100	100	100	100	100	100
Exoenzyme	sspB	100	100	100	100	100	100	100
Exoenzyme	sspC	100	100	100	100	100	100	100
Exoenzyme	vWbp	0	8.75912	7.5188	11.5385	0	5	7.18954
Exotoxin	hlb	100	100	100	100	100	100	100
Exotoxin	hld	100	100	100	100	100	100	100
Exotoxin	hlgA	100	100	100	100	100	100	100
Exotoxin	hlgB	100	100	100	100	100	100	100
Exotoxin	hlgC	100	100	100	100	100	100	100
Exotoxin	hly/hla	100	99.2701	100	100	100	100	99.6732
Exotoxin	lukF-PV	0	0.729927	14.2857	20.5128	2.85714	10	6.53595
Exotoxin	lukS-PV	0	0.729927	14.2857	20.5128	2.85714	10	6.53595
Exotoxin	sea	0	0	3.00752	3.84615	2.85714	0	1.30719
Exotoxin	seb	0	0	1.50376	2.5641	0	0	0.653595
Exotoxin	sec	11.1111	5.83942	7.5188	7.69231	5.71429	10	7.18954
Exotoxin	seh	0	8.75912	4.51128	6.41026	0	5	5.88235
Exotoxin	selk	0	0.729927	6.01504	6.41026	2.85714	10	2.94118
Exotoxin	sell	11.1111	5.83942	7.5188	7.69231	5.71429	10	7.18954
Exotoxin	selq	0	0.729927	6.01504	6.41026	2.85714	10	2.94118
Exotoxin	set16	88.8889	92.7007	86.4662	82.0513	91.4286	95	89.5425
Exotoxin	set17	100	100	100	100	100	100	100
Exotoxin	set18	77.7778	87.5912	84.2105	87.1795	80	80	84.9673
Exotoxin	set19	80.5556	89.0511	87.218	89.7436	85.7143	80	87.2549
Exotoxin	set20	100	100	99.2481	98.7179	100	100	99.6732
Exotoxin	set21	0	8.75912	11.2782	14.1026	2.85714	15	8.82353
Exotoxin	set22	100	99.2701	99.2481	98.7179	100	100	99.3464
Exotoxin	set23	77.7778	87.5912	84.2105	87.1795	80	80	84.9673
Exotoxin	set24	97.2222	100	99.2481	98.7179	100	100	99.3464
Exotoxin	set25	100	100	100	100	100	100	100
Exotoxin	set26	0	9.48905	7.5188	10.2564	2.85714	5	7.51634
Exotoxin	spa	100	99.2701	99.2481	100	100	95	99.3464
Exotoxin	tsst-1	5.55556	1.45985	3.7594	2.5641	8.57143	0	2.94118
Immune modulation	adsA	100	100	100	100	100	100	100
Immune modulation	cap8B	100	99.2701	99.2481	98.7179	100	100	99.3464
Immune modulation	cap8C	100	100	99.2481	98.7179	100	100	99.6732
Immune modulation	cap8D	100	100	99.2481	98.7179	100	100	99.6732
Immune modulation	cap8E	100	100	99.2481	98.7179	100	100	99.6732
Immune modulation	cap8F	100	99.2701	99.2481	98.7179	100	100	99.3464
Immune modulation	cap8G	100	100	99.2481	98.7179	100	100	99.6732
Immune modulation	cap8H	5.55556	11.6788	14.2857	16.6667	8.57143	15	12.0915
Immune modulation	cap8I	5.55556	11.6788	14.2857	16.6667	8.57143	15	12.0915
Immune modulation	cap8J	5.55556	11.6788	15.0376	16.6667	11.4286	15	12.4183
Immune modulation	cap8K	5.55556	11.6788	14.2857	16.6667	8.57143	15	12.0915
Immune modulation	cap8L	100	100	100	100	100	100	100
Immune modulation	cap8M	100	100	100	100	100	100	100
Immune modulation	cap8O	100	100	100	100	100	100	100
Immune modulation	cap8P	100	100	100	100	100	100	100
Immune modulation	capA	100	99.2701	99.2481	98.7179	100	100	99.3464
Immune modulation	capN	100	99.2701	100	100	100	100	99.6732
Immune modulation	chp	86.1111	75.1825	68.4211	58.9744	80	85	73.5294
Immune modulation	sbi	100	100	100	100	100	100	100
Immune modulation	scn	97.2222	94.8905	90.2256	87.1795	91.4286	100	93.1373
Metabolic factor	isdA	100	100	100	100	100	100	100
Metabolic factor	isdB	100	100	100	100	100	100	100
Metabolic factor	isdC	100	100	100	100	100	100	100
Metabolic factor	isdD	100	100	100	100	100	100	100
Metabolic factor	isdE	100	100	100	100	100	100	100
Metabolic factor	isdF	100	100	100	100	100	100	100
Metabolic factor	isdG	100	100	100	100	100	100	100
Metabolic factor	isdI	100	100	100	100	100	100	100
Metabolic factor	srtB	100	100	100	100	100	100	100
Metabolic factor	harA	100	100	99.2481	98.7179	100	100	99.6732
Type VII secretion system	esaA	100	100	99.2481	98.7179	100	100	99.6732
Type VII secretion system	esaB	100	100	100	100	100	100	100
Type VII secretion system	esaD	80.5556	89.0511	84.9624	88.4615	80	80	86.2745
Type VII secretion system	esaE	80.5556	89.0511	85.7143	88.4615	82.8571	80	86.6013
Type VII secretion system	esaG	100	100	99.2481	98.7179	100	100	99.6732
Type VII secretion system	essA	100	100	99.2481	98.7179	100	100	99.6732
Type VII secretion system	essB	100	100	99.2481	98.7179	100	100	99.6732
Type VII secretion system	essC	100	100	99.2481	98.7179	100	100	99.6732
Type VII secretion system	esxA	100	100	98.4962	97.4359	100	100	99.3464
Type VII secretion system	esxB	80.5556	89.0511	85.7143	88.4615	82.8571	80	86.6013
Type VII secretion system	esxC	80.5556	89.0511	85.7143	88.4615	82.8571	80	86.6013
Type VII secretion system	esxD	80.5556	89.0511	85.7143	88.4615	82.8571	80	86.6013
BCI, blood culture isolates; SCI, surveillance cultures isolates; STI, isolates from soft tissues; RTI; isolates from respiratory tract; UTI, isolates from urinary tract; NBCI, non-blood clinical isolates

## Sheet: Table S6
Supplementary table S6: Overview of 306 isolates of MRSA and results of phenotypic, genotypic characterisation and virulence genes.
	Isolate group	Year	Sampling site	MRSA type	R	iMLSb profile	cgMLST cluster	ST-SCCmec	ST-SCCmec-spa	Genome size	% of cgMLST coverage	mecA	SCCmec	mecC	MLST-ST	CC - MLST	spa type	adsA	aur	cap8B	cap8C	cap8D	cap8E	cap8F	cap8G	cap8H	cap8I	cap8J	cap8K	cap8L	cap8M	cap8O	cap8P	capA	capN	chp	clfA	clfB	cna	coa	eap/map	ebp	esaA	esaB	esaD	esaE	esaG	essA	essB
1	SCI	2017	H1	LA-MRSA	1	-	MST Cluster 37	398_Vc	398_Vc_571	2,8	97,6	+	Vc	-	398	ND	t571	adsA	aur	cap8B	cap8C	cap8D	cap8E	cap8F	cap8G					cap8L	cap8M	cap8O	cap8P	capA	capN		clfA	clfB		coa	eap/map	ebp	esaA	esaB			esaG	essA	essB
2	SCI	2017	H1	HA-MRSA	2	-	MST Cluster 3	5_IIa	5_IIa_002	2,8	98,8	+	IIa	-	5	5	t002	adsA	aur	cap8B	cap8C	cap8D	cap8E	cap8F	cap8G					cap8L	cap8M	cap8O	cap8P	capA	capN	chp	clfA	clfB		coa	eap/map	ebp	esaA	esaB	esaD	esaE	esaG	essA	essB
3	SCI	2017	PHCC	HA-MRSA	2	-	MST Cluster 25	225_IIa	225_IIa_003	2,8	98,9	+	IIa	-	225	5	t003	adsA	aur	cap8B	cap8C	cap8D	cap8E	cap8F	cap8G					cap8L	cap8M	cap8O	cap8P	capA	capN	chp	clfA	clfB			eap/map	ebp	esaA	esaB	esaD	esaE	esaG	essA	essB
4	SCI	2017	H2	LA-MRSA	3	-	MST Cluster 4	1_IVa	1_IVa_127	2,8	99,0	+	IVa	-	1	1	t127	adsA	aur	cap8B	cap8C	cap8D	cap8E	cap8F	cap8G	cap8H	cap8I	cap8J	cap8K	cap8L	cap8M	cap8O	cap8P	capA	capN		clfA	clfB	cna	coa	eap/map	ebp	esaA	esaB	esaD	esaE	esaG	essA	essB
5	STI	2017	H3 HOC	HA-MRSA	2	-	MST Cluster 33	225_IIa	225_IIa_003	2,8	98,8	+	IIa	-	225	5	t003	adsA	aur	cap8B	cap8C	cap8D	cap8E	cap8F	cap8G					cap8L	cap8M	cap8O	cap8P	capA	capN	chp	clfA	clfB			eap/map	ebp	esaA	esaB	esaD	esaE	esaG	essA	essB
6	SCI	2017	H2	HA-MRSA	2	-	MST Cluster 12	225_IIa	225_IIa_14167	2,8	98,8	+	IIa	-	225	5	t14167	adsA	aur	cap8B	cap8C	cap8D	cap8E	cap8F	cap8G					cap8L	cap8M	cap8O	cap8P	capA	capN	chp	clfA	clfB		coa	eap/map	ebp	esaA	esaB	esaD	esaE	esaG	essA	essB
7	STI	2017	H1 HOC	HA-MRSA	2	-	MST Cluster 18	225_IIa	225_IIa_003	2,8	98,9	+	IIa	-	225	5	t003	adsA	aur	cap8B	cap8C	cap8D	cap8E	cap8F	cap8G					cap8L	cap8M	cap8O	cap8P	capA	capN	chp	clfA	clfB		coa	eap/map	ebp	esaA	esaB	esaD	esaE	esaG	essA	essB
8	STI	2017	H1 EMS	HA-MRSA	4	-	Singleton	225_IIa	225_IIa_003	2,8	98,9	+	IIa	-	225	5	t003	adsA	aur	cap8B	cap8C	cap8D	cap8E	cap8F	cap8G					cap8L	cap8M	cap8O	cap8P	capA	capN		clfA	clfB		coa	eap/map	ebp	esaA	esaB	esaD	esaE	esaG	essA	essB
9	STI	2017	H1	LA-MRSA	5	-	MST Cluster 6	5_IVc	5_IVc_002	2,8	98,7	+	IVc	-	5	5	t002	adsA	aur	cap8B	cap8C	cap8D	cap8E	cap8F	cap8G					cap8L	cap8M	cap8O	cap8P	capA	capN		clfA	clfB		coa	eap/map	ebp	esaA	esaB	esaD	esaE	esaG	essA	essB
10	SCI	2017	H1	HA-MRSA	2	-	MST Cluster 18	225_IIa	225_IIa_003	2,8	99,0	+	IIa	-	225	5	t003	adsA	aur	cap8B	cap8C	cap8D	cap8E	cap8F	cap8G					cap8L	cap8M	cap8O	cap8P	capA	capN	chp	clfA	clfB		coa	eap/map	ebp	esaA	esaB	esaD	esaE	esaG	essA	essB
11	SCI	2017	H1 EMS	HA-MRSA	2	-	Singleton	225_IIa	225_IIa_003	2,7	99,1	+	IIa	-	225	5	t003	adsA	aur	cap8B	cap8C	cap8D	cap8E	cap8F	cap8G					cap8L	cap8M	cap8O	cap8P	capA	capN	chp	clfA	clfB		coa	eap/map	ebp	esaA	esaB	esaD	esaE	esaG	essA	essB
12	SCI	2017	DC	HA-MRSA	2	-	Singleton	7824_IIa	7824_IIa_003	2,8	99,0	+	IIa	-	7824	5	t003	adsA	aur	cap8B	cap8C	cap8D	cap8E	cap8F	cap8G					cap8L	cap8M	cap8O	cap8P	capA	capN		clfA	clfB		coa	eap/map	ebp	esaA	esaB	esaD	esaE	esaG	essA	essB
13	BCI	2017	H1	HA-MRSA	6	iMLSb poz	MST Cluster 3	5_IIa	5_IIa_002	2,8	98,8	+	IIa	-	5	5	t002	adsA	aur	cap8B	cap8C	cap8D	cap8E	cap8F	cap8G					cap8L	cap8M	cap8O	cap8P	capA	capN	chp	clfA	clfB		coa	eap/map	ebp	esaA	esaB	esaD	esaE	esaG	essA	essB
14	SCI	2017	H2 HOC	LA-MRSA	1	-	MST Cluster 4	1_IVa	1_IVa_127	2,8	99,0	+	IVa	-	1	1	t127	adsA	aur	cap8B	cap8C	cap8D	cap8E	cap8F	cap8G	cap8H	cap8I	cap8J	cap8K	cap8L	cap8M	cap8O	cap8P	capA	capN		clfA	clfB	cna	coa	eap/map	ebp	esaA	esaB	esaD	esaE	esaG	essA	essB
15	STI	2017	H1 HOC	HA-MRSA	2	-	MST Cluster 10	225_IIa	225_IIa_003	2,8	98,9	+	IIa	-	225	5	t003	adsA	aur	cap8B	cap8C	cap8D	cap8E	cap8F	cap8G					cap8L	cap8M	cap8O	cap8P	capA	capN	chp	clfA	clfB		coa	eap/map	ebp	esaA	esaB	esaD	esaE	esaG	essA	essB
16	STI	2017	H1	HA-MRSA	7	-	Singleton	225_IIa	225_IIa_003	2,8	99,0	+	IIa	-	225	5	t003	adsA	aur	cap8B	cap8C	cap8D	cap8E	cap8F	cap8G					cap8L	cap8M	cap8O	cap8P	capA	capN	chp	clfA	clfB		coa	eap/map	ebp	esaA	esaB	esaD	esaE	esaG	essA	essB
17	SCI	2017	H1	HA-MRSA	8	-	MST Cluster 29	2883_IIa	2883_IIa_4336	2,9	98,9	+	IIa	-	2883	5	t4336	adsA	aur	cap8B	cap8C	cap8D	cap8E	cap8F	cap8G					cap8L	cap8M	cap8O	cap8P	capA	capN		clfA	clfB		coa	eap/map	ebp	esaA	esaB	esaD	esaE	esaG	essA	essB
18	SCI	2017	H2	CA-MRSA	3	-	Singleton	3154_IVa	3154_IVa_550	2,7	96,8	+	IVa	-	3154	45	t550	adsA	aur	cap8B	cap8C	cap8D	cap8E	cap8F	cap8G	cap8H	cap8I	cap8J	cap8K	cap8L	cap8M	cap8O	cap8P	capA	capN	chp	clfA	clfB	cna	coa		ebp	esaA	esaB	esaD	esaE	esaG	essA	essB
19	STI	2017	H1	HA-MRSA	2	-	MST Cluster 10	225_IIa	225_IIa_003	2,8	99,1	+	IIa	-	225	5	t003	adsA	aur	cap8B	cap8C	cap8D	cap8E	cap8F	cap8G					cap8L	cap8M	cap8O	cap8P	capA	capN	chp	clfA	clfB		coa	eap/map	ebp	esaA	esaB	esaD	esaE	esaG	essA	essB
20	SCI	2017	H2	HA-MRSA	2	-	MST Cluster 19	225_IIa	225_IIa_003	2,8	99,0	+	IIa	-	225	5	t003	adsA	aur	cap8B	cap8C	cap8D	cap8E	cap8F	cap8G					cap8L	cap8M	cap8O	cap8P	capA	capN		clfA	clfB		coa	eap/map	ebp	esaA	esaB	esaD	esaE	esaG	essA	essB
21	SCI	2017	H2	LA-MRSA	6	iMLSb poz	MST Cluster 4	1_IVa	1_IVa_127	2,8	98,9	+	IVa	-	1	1	t127	adsA	aur	cap8B	cap8C	cap8D	cap8E	cap8F	cap8G	cap8H	cap8I	cap8J	cap8K	cap8L	cap8M	cap8O	cap8P	capA	capN		clfA	clfB	cna	coa	eap/map	ebp	esaA	esaB	esaD	esaE	esaG	essA	essB
22	SCI	2017	H3	HA-MRSA	2	-	MST Cluster 26	225_IIa	225_IIa_003	2,8	99,1	+	IIa	-	225	5	t003	adsA	aur	cap8B	cap8C	cap8D	cap8E	cap8F	cap8G					cap8L	cap8M	cap8O	cap8P	capA	capN	chp	clfA	clfB		coa	eap/map	ebp	esaA	esaB	esaD	esaE	esaG	essA	essB
23	SCI	2017	LTHCI3	HA-MRSA	6	iMLSb poz	MST Cluster 3	5_IIa	5_IIa_002	2,8	98,7	+	IIa	-	5	5	t002	adsA	aur	cap8B	cap8C	cap8D	cap8E	cap8F	cap8G					cap8L	cap8M	cap8O	cap8P	capA	capN	chp	clfA	clfB		coa	eap/map	ebp	esaA	esaB	esaD	esaE	esaG	essA	essB
24	STI	2017	H1 HOC	LA-MRSA	5	-	MST Cluster 6	5_IVc	5_IVc_002	2,8	98,6	+	IVc	-	5	5	t002	adsA	aur	cap8B	cap8C	cap8D	cap8E	cap8F	cap8G					cap8L	cap8M	cap8O	cap8P	capA	capN		clfA	clfB		coa	eap/map	ebp	esaA	esaB	esaD	esaE	esaG	essA	essB
25	STI	2017	H1	LA-MRSA	5	-	MST Cluster 6	5_IVc	5_IVc_002	2,8	98,8	+	IVc	-	5	5	t002	adsA	aur	cap8B	cap8C	cap8D	cap8E	cap8F	cap8G					cap8L	cap8M	cap8O	cap8P	capA	capN		clfA	clfB			eap/map	ebp	esaA	esaB	esaD	esaE	esaG	essA	essB
26	SCI	2017	H1	CA-MRSA	6	iMLSb poz	Singleton	22_IVh	22_IVh_790	2,8	98,3	+	IVh	-	22	22	t790	adsA	aur	cap8B	cap8C	cap8D	cap8E	cap8F	cap8G					cap8L	cap8M	cap8O	cap8P	capA	capN	chp	clfA	clfB	cna		eap/map	ebp	esaA	esaB			esaG	essA	essB
27	RTI	2017	H1	CA-MRSA	5	-	Singleton	45_IVa	45_IVa_728	2,8	97,0	+	IVa	-	45	45	t728	adsA	aur	cap8B	cap8C	cap8D	cap8E	cap8F	cap8G	cap8H	cap8I	cap8J	cap8K	cap8L	cap8M	cap8O	cap8P	capA	capN	chp	clfA	clfB	cna	coa		ebp	esaA	esaB	esaD	esaE	esaG	essA	essB
28	SCI	2017	H2	HA-MRSA	2	-	MST Cluster 19	225_IIa	225_IIa_003	2,8	99,0	+	IIa	-	225	5	t003	adsA	aur	cap8B	cap8C	cap8D	cap8E	cap8F	cap8G					cap8L	cap8M	cap8O	cap8P	capA	capN	chp	clfA	clfB		coa	eap/map	ebp	esaA	esaB	esaD	esaE	esaG	essA	essB
29	STI	2017	LTHCI3	LA-MRSA	5	-	MST Cluster 5	97_IVc	97_IVc_359	2,8	98,5	+	IVc	-	97	97	t359	adsA	aur	cap8B	cap8C	cap8D	cap8E	cap8F	cap8G					cap8L	cap8M	cap8O	cap8P	capA	capN		clfA	clfB			eap/map	ebp	esaA	esaB	esaD	esaE	esaG	essA	essB
30	SCI	2017	H2	HA-MRSA	2	-	MST Cluster 31	225_IIa	225_IIa_003	2,7	99,0	+	IIa	-	225	5	t003	adsA	aur	cap8B	cap8C	cap8D	cap8E	cap8F	cap8G					cap8L	cap8M	cap8O	cap8P	capA	capN	chp	clfA	clfB			eap/map	ebp	esaA	esaB	esaD	esaE	esaG	essA	essB
31	STI	2017	H3 HOC	CA-MRSA	9	-	Singleton	8_IVa	8_IVa_008	2,9	99,5	+	IVa	-	8	8	t008	adsA	aur	cap8B	cap8C	cap8D	cap8E	cap8F	cap8G					cap8L	cap8M	cap8O	cap8P	capA	capN	chp	clfA	clfB			eap/map	ebp	esaA	esaB	esaD	esaE	esaG	essA	essB
32	SCI	2017	H2	HA-MRSA	2	-	MST Cluster 28	225_IIa	225_IIa_003	2,8	98,9	+	IIa	-	225	5	t003	adsA	aur	cap8B	cap8C	cap8D	cap8E	cap8F	cap8G					cap8L	cap8M	cap8O	cap8P	capA	capN	chp	clfA	clfB		coa	eap/map	ebp	esaA	esaB	esaD	esaE	esaG	essA	essB
33	STI	2017	PHCC	HA-MRSA	2	-	MST Cluster 8	225_IIa	225_IIa_264	2,8	99,0	+	IIa	-	225	5	t264	adsA	aur	cap8B	cap8C	cap8D	cap8E	cap8F	cap8G					cap8L	cap8M	cap8O	cap8P	capA	capN	chp	clfA	clfB		coa	eap/map	ebp	esaA	esaB	esaD	esaE	esaG	essA	essB
34	SCI	2017	H1	HA-MRSA	2	-	MST Cluster 27	225_IIa	225_IIa_003	2,8	99,0	+	IIa	-	225	5	t003	adsA	aur	cap8B	cap8C	cap8D	cap8E	cap8F	cap8G					cap8L	cap8M	cap8O	cap8P	capA	capN	chp	clfA	clfB		coa	eap/map	ebp	esaA	esaB	esaD	esaE	esaG	essA	essB
35	STI	2017	H1	HA-MRSA	4	-	MST Cluster 12	225_IIa	225_IIa_14167	2,8	98,8	+	IIa	-	225	5	t14167	adsA	aur	cap8B	cap8C	cap8D	cap8E	cap8F	cap8G					cap8L	cap8M	cap8O	cap8P	capA	capN	chp	clfA	clfB			eap/map	ebp	esaA	esaB	esaD	esaE	esaG	essA	essB
36	BCI	2017	H1 EMS	HA-MRSA	6	iMLSb poz	MST Cluster 1	5_IIa	5_IIa_002	2,8	98,8	+	IIa	-	5	5	t002	adsA	aur	cap8B	cap8C	cap8D	cap8E	cap8F	cap8G					cap8L	cap8M	cap8O	cap8P	capA	capN	chp	clfA	clfB		coa	eap/map	ebp	esaA	esaB	esaD	esaE	esaG	essA	essB
37	STI	2017	H1	LA-MRSA	5	-	MST Cluster 5	97_IVc	97_IVc_359	2,8	98,4	+	IVc	-	97	97	t359	adsA	aur	cap8B	cap8C	cap8D	cap8E	cap8F	cap8G					cap8L	cap8M	cap8O	cap8P	capA	capN		clfA	clfB			eap/map	ebp	esaA	esaB	esaD	esaE	esaG	essA	essB
38	STI	2017	PHCC	CA-MRSA	7	-	Singleton	7823_IVb	7823_IVb_008	2,8	99,3	+	IVb	-	7823	5	t008	adsA	aur	cap8B	cap8C	cap8D	cap8E	cap8F	cap8G					cap8L	cap8M	cap8O	cap8P	capA	capN	chp	clfA	clfB			eap/map	ebp	esaA	esaB	esaD	esaE	esaG	essA	essB
39	SCI	2017	H1	HA-MRSA	6	iMLSb poz	MST Cluster 3	5_IIa	5_IIa_002	2,8	98,8	+	IIa	-	5	5	t002	adsA	aur	cap8B	cap8C	cap8D	cap8E	cap8F	cap8G					cap8L	cap8M	cap8O	cap8P	capA	capN	chp	clfA	clfB		coa	eap/map	ebp	esaA	esaB	esaD	esaE	esaG	essA	essB
40	BCI	2017	H3	HA-MRSA	4	-	Singleton	225_IIa	225_IIa_003	2,8	99,0	+	IIa	-	225	5	t003	adsA	aur	cap8B	cap8C	cap8D	cap8E	cap8F	cap8G					cap8L	cap8M	cap8O	cap8P	capA	capN	chp	clfA	clfB			eap/map	ebp	esaA	esaB	esaD	esaE	esaG	essA	essB
41	SCI	2017	H1	HA-MRSA	2	-	Singleton	225_IIa	225_IIa_003	2,8	99,0	+	IIa	-	225	5	t003	adsA	aur	cap8B	cap8C	cap8D	cap8E	cap8F	cap8G					cap8L	cap8M	cap8O	cap8P	capA	capN	chp	clfA	clfB		coa	eap/map	ebp	esaA	esaB	esaD	esaE	esaG	essA	essB
42	STI	2017	LTHCI4	HA-MRSA	2	-	Singleton	225_IIa	225_IIa_003	2,8	99,0	+	IIa	-	225	5	t003	adsA	aur	cap8B	cap8C	cap8D	cap8E	cap8F	cap8G					cap8L	cap8M	cap8O	cap8P	capA	capN		clfA	clfB		coa	eap/map	ebp	esaA	esaB	esaD	esaE	esaG	essA	essB
43	STI	2017	H1	HA-MRSA	2	-	MST Cluster 26	225_IIa	225_IIa_003	2,8	98,9	+	IIa	-	225	5	t003	adsA	aur	cap8B	cap8C	cap8D	cap8E	cap8F	cap8G					cap8L	cap8M	cap8O	cap8P	capA	capN	chp	clfA	clfB		coa	eap/map	ebp	esaA	esaB	esaD	esaE	esaG	essA	essB
44	STI	2017	H1 EMS	LA-MRSA	10	-	MST Cluster 4	1_IVa	1_IVa_127	2,8	99,0	+	IVa	-	1	1	t127	adsA	aur	cap8B	cap8C	cap8D	cap8E	cap8F	cap8G	cap8H	cap8I	cap8J	cap8K	cap8L	cap8M	cap8O	cap8P	capA	capN		clfA	clfB	cna	coa	eap/map	ebp	esaA	esaB	esaD	esaE	esaG	essA	essB
45	BCI	2017	H1	LA-MRSA	5	-	MST Cluster 5	97_IVc	97_IVc_359	2,8	98,5	+	IVc	-	97	97	t359	adsA	aur	cap8B	cap8C	cap8D	cap8E	cap8F	cap8G					cap8L	cap8M	cap8O	cap8P	capA	capN		clfA	clfB			eap/map	ebp	esaA	esaB	esaD	esaE	esaG	essA	essB
46	STI	2017	H1	LA-MRSA	5	-	Singleton	7829_XI	7829_XI_5090	2,8	97,6	-	XI	+	7829	ND	t5090	adsA	aur	cap8B	cap8C	cap8D	cap8E	cap8F	cap8G	cap8H	cap8I	cap8J	cap8K	cap8L	cap8M	cap8O	cap8P	capA	capN		clfA	clfB			eap/map	ebp	esaA	esaB	esaD	esaE	esaG	essA	essB
47	SCI	2017	H3 HOC	LA-MRSA	3	-	MST Cluster 4	1_IVa	1_IVa_127	2,8	99,0	+	IVa	-	1	1	t127	adsA	aur	cap8B	cap8C	cap8D	cap8E	cap8F	cap8G	cap8H	cap8I	cap8J	cap8K	cap8L	cap8M	cap8O	cap8P	capA	capN		clfA	clfB	cna	coa	eap/map	ebp	esaA	esaB	esaD	esaE	esaG	essA	essB
48	BCI	2017	H1	HA-MRSA	2	-	MST Cluster 23	225_IIa	225_IIa_003	2,8	99,0	+	IIa	-	225	5	t003	adsA	aur	cap8B	cap8C	cap8D	cap8E	cap8F	cap8G					cap8L	cap8M	cap8O	cap8P	capA	capN	chp	clfA	clfB			eap/map	ebp	esaA	esaB	esaD	esaE	esaG	essA	essB
49	SCI	2017	LTHCI5	HA-MRSA	2	-	MST Cluster 10	225_IIa	225_IIa_003	2,9	99,0	+	IIa	-	225	5	t003	adsA	aur	cap8B	cap8C	cap8D	cap8E	cap8F	cap8G					cap8L	cap8M	cap8O	cap8P	capA	capN	chp	clfA	clfB		coa	eap/map	ebp	esaA	esaB	esaD	esaE	esaG	essA	essB
50	STI	2017	H1 HOC	HA-MRSA	2	-	MST Cluster 7	2883_IIa	2883_IIa_4336	2,8	98,9	+	IIa	-	2883	5	t4336	adsA	aur	cap8B	cap8C	cap8D	cap8E	cap8F	cap8G					cap8L	cap8M	cap8O	cap8P	capA	capN	chp	clfA	clfB			eap/map	ebp	esaA	esaB	esaD	esaE	esaG	essA	essB
51	SCI	2017	H2	LA-MRSA	3	-	MST Cluster 4	1_IVa	1_IVa_127	2,8	98,9	+	IVa	-	1	1	t127	adsA	aur	cap8B	cap8C	cap8D	cap8E	cap8F	cap8G	cap8H	cap8I	cap8J	cap8K	cap8L	cap8M	cap8O	cap8P	capA	capN		clfA	clfB	cna	coa	eap/map	ebp	esaA	esaB	esaD	esaE	esaG	essA	essB
52	SCI	2017	LTHCI5	HA-MRSA	2	-	MST Cluster 10	225_IIa	225_IIa_003	2,8	99,1	+	IIa	-	225	5	t003	adsA	aur	cap8B	cap8C	cap8D	cap8E	cap8F	cap8G					cap8L	cap8M	cap8O	cap8P	capA	capN	chp	clfA	clfB		coa	eap/map	ebp	esaA	esaB	esaD	esaE	esaG	essA	essB
53	SCI	2017	H2	CA-MRSA	6	iMLSb poz	MST Cluster 2	22_IVa	22_IVa_022	2,8	98,5	+	IVa	-	22	22	t022	adsA	aur	cap8B	cap8C	cap8D	cap8E	cap8F	cap8G					cap8L	cap8M	cap8O	cap8P	capA	capN	chp	clfA	clfB			eap/map	ebp	esaA	esaB			esaG	essA	essB
54	STI	2017	H1	CA-MRSA	11	-	Singleton	72_IVa	72_IVa_148	2,8	98,1	+	IVa	-	72	8	t148	adsA	aur	cap8B	cap8C	cap8D	cap8E	cap8F	cap8G					cap8L	cap8M	cap8O	cap8P	capA	capN	chp	clfA	clfB			eap/map	ebp	esaA	esaB	esaD	esaE	esaG	essA	essB
55	STI	2017	H1 HOC	HA-MRSA	2	-	Singleton	225_IIa	225_IIa_045	2,9	99,0	+	IIa	-	225	5	t045	adsA	aur	cap8B	cap8C	cap8D	cap8E	cap8F	cap8G					cap8L	cap8M	cap8O	cap8P	capA	capN		clfA	clfB		coa	eap/map	ebp	esaA	esaB	esaD	esaE	esaG	essA	essB
56	SCI	2017	DC	HA-MRSA	2	-	Singleton	225_IIa	225_IIa_003	2,8	99,1	+	IIa	-	225	5	t003	adsA	aur	cap8B	cap8C	cap8D	cap8E	cap8F	cap8G					cap8L	cap8M	cap8O	cap8P	capA	capN	chp	clfA	clfB		coa	eap/map	ebp	esaA	esaB	esaD	esaE	esaG	essA	essB
57	SCI	2017	H2	HA-MRSA	6	iMLSb poz	MST Cluster 3	5_IIa	5_IIa_002	2,8	98,7	+	IIa	-	5	5	t002	adsA	aur	cap8B	cap8C	cap8D	cap8E	cap8F	cap8G					cap8L	cap8M	cap8O	cap8P	capA	capN	chp	clfA	clfB		coa	eap/map	ebp	esaA	esaB	esaD	esaE	esaG	essA	essB
58	STI	2017	H1	LA-MRSA	12	-	MST Cluster 6	5_IVc	5_IVc_002	2,8	98,7	+	IVc	-	5	5	t002	adsA	aur	cap8B	cap8C	cap8D	cap8E	cap8F	cap8G					cap8L	cap8M	cap8O	cap8P	capA	capN		clfA	clfB		coa	eap/map	ebp	esaA	esaB	esaD	esaE	esaG	essA	essB
59	RTI	2018	H2	HA-MRSA	2	-	MST Cluster 31	225_IIa	225_IIa_003	2,8	99,0	+	IIa	-	225	5	t003	adsA	aur	cap8B	cap8C	cap8D	cap8E	cap8F	cap8G					cap8L	cap8M	cap8O	cap8P	capA	capN	chp	clfA	clfB			eap/map	ebp	esaA	esaB	esaD	esaE	esaG	essA	essB
60	RTI	2018	H2	HA-MRSA	6	iMLSb poz	MST Cluster 1	5_IIa	5_IIa_002	2,7	98,8	+	IIa	-	5	5	t002	adsA	aur	cap8B	cap8C	cap8D	cap8E	cap8F	cap8G					cap8L	cap8M	cap8O	cap8P	capA	capN	chp	clfA	clfB		coa	eap/map	ebp	esaA	esaB	esaD	esaE	esaG	essA	essB
61	SCI	2018	PHCC	HA-MRSA	2	-	MST Cluster 25	225_IIa	225_IIa_003	2,8	98,9	+	IIa	-	225	5	t003	adsA	aur	cap8B	cap8C	cap8D	cap8E	cap8F	cap8G					cap8L	cap8M	cap8O	cap8P	capA	capN	chp	clfA	clfB		coa	eap/map	ebp	esaA	esaB	esaD	esaE	esaG	essA	essB
62	SCI	2018	H2	LA-MRSA	10	-	MST Cluster 4	1_IVa	1_IVa_127	2,8	98,9	+	IVa	-	1	1	t127	adsA	aur	cap8B	cap8C	cap8D	cap8E	cap8F	cap8G	cap8H	cap8I	cap8J	cap8K	cap8L	cap8M	cap8O	cap8P	capA	capN		clfA	clfB	cna	coa	eap/map	ebp	esaA	esaB	esaD	esaE	esaG	essA	essB
63	SCI	2018	H2	CA-MRSA	13	-	MST Cluster 9	5_IVa	5_IVa_010	2,7	98,9	+	IVa	-	5	5	t010	adsA	aur	cap8B	cap8C	cap8D	cap8E	cap8F	cap8G					cap8L	cap8M	cap8O	cap8P	capA	capN	chp	clfA	clfB		coa	eap/map	ebp	esaA	esaB	esaD	esaE	esaG	essA	essB
64	SCI	2018	H2	CA-MRSA	6	iMLSb poz	MST Cluster 2	22_IVa	22_IVa_022	2,8	98,2	+	IVa	-	22	22	t022	adsA	aur	cap8B	cap8C	cap8D	cap8E	cap8F	cap8G					cap8L	cap8M	cap8O	cap8P	capA	capN	chp	clfA	clfB			eap/map	ebp	esaA	esaB			esaG	essA	essB
65	RTI	2018	H1	CA-MRSA	14	-	MST Cluster 35	1637_V	1637_V_13748	2,7	98,7	+	V	-	1637	5	t13748	adsA	aur	cap8B	cap8C	cap8D	cap8E	cap8F	cap8G					cap8L	cap8M	cap8O	cap8P	capA	capN		clfA	clfB		coa	eap/map	ebp	esaA	esaB	esaD	esaE	esaG	essA	essB
66	STI	2018	PHCC	LA-MRSA	5	-	MST Cluster 6	5_IVc	5_IVc_002	2,8	98,7	+	IVc	-	5	5	t002	adsA	aur	cap8B	cap8C	cap8D	cap8E	cap8F	cap8G					cap8L	cap8M	cap8O	cap8P	capA	capN		clfA	clfB		coa	eap/map	ebp	esaA	esaB	esaD	esaE	esaG	essA	essB
67	SCI	2018	LTHCI3	HA-MRSA	6	iMLSb poz	MST Cluster 1	5_IIa	5_IIa_002	2,8	98,8	+	IIa	-	5	5	t002	adsA	aur	cap8B	cap8C	cap8D	cap8E	cap8F	cap8G					cap8L	cap8M	cap8O	cap8P	capA	capN	chp	clfA	clfB		coa	eap/map	ebp	esaA	esaB	esaD	esaE	esaG	essA	essB
68	UTI	2018	H1 HOC	HA-MRSA	2	-	MST Cluster 30	2883_IIa	2883_IIa_504	2,8	99,1	+	IIa	-	2883	5	t504	adsA	aur	cap8B	cap8C	cap8D	cap8E	cap8F	cap8G					cap8L	cap8M	cap8O	cap8P	capA	capN	chp	clfA	clfB		coa	eap/map	ebp	esaA	esaB	esaD	esaE	esaG	essA	essB
69	RTI	2018	H2	HA-MRSA	2	-	Singleton	7826_IIa	7826_IIa_003	2,9	99,0	+	IIa	-	7826	5	t003	adsA	aur	cap8B	cap8C	cap8D	cap8E	cap8F	cap8G					cap8L	cap8M	cap8O	cap8P	capA	capN		clfA	clfB		coa	eap/map	ebp	esaA	esaB	esaD	esaE	esaG	essA	essB
70	STI	2018	PHCC	HA-MRSA	2	-	MST Cluster 8	225_IIa	225_IIa_003	2,8	98,7	+	IIa	-	225	5	t003	adsA	aur	cap8B	cap8C	cap8D	cap8E	cap8F	cap8G					cap8L	cap8M	cap8O	cap8P	capA	capN	chp	clfA	clfB		coa	eap/map	ebp	esaA	esaB	esaD	esaE	esaG	essA	essB
71	SCI	2018	H2	CA-MRSA	5	-	MST Cluster 9	5_IVa	5_IVa_010	2,7	98,9	+	IVa	-	5	5	t010	adsA	aur	cap8B	cap8C	cap8D	cap8E	cap8F	cap8G					cap8L	cap8M	cap8O	cap8P	capA	capN	chp	clfA	clfB		coa	eap/map	ebp	esaA	esaB	esaD	esaE	esaG	essA	essB
72	STI	2018	H1 HOC	HA-MRSA	2	-	MST Cluster 11	225_IIa	225_IIa_045	2,8	98,7	+	IIa	-	225	5	t045	adsA	aur	cap8B	cap8C	cap8D	cap8E	cap8F	cap8G					cap8L	cap8M	cap8O	cap8P	capA	capN	chp	clfA	clfB		coa	eap/map	ebp	esaA	esaB	esaD	esaE	esaG	essA	essB
73	STI	2018	H3	HA-MRSA	15	-	MST Cluster 34	7822_IIa	7822_IIa_002	2,9	98,9	+	IIa	-	7822	5	t002	adsA	aur	cap8B	cap8C	cap8D	cap8E	cap8F	cap8G					cap8L	cap8M	cap8O	cap8P	capA	capN		clfA	clfB		coa	eap/map	ebp	esaA	esaB	esaD	esaE	esaG	essA	essB
74	SCI	2018	H2	HA-MRSA	6	iMLSb poz	MST Cluster 1	5_IIa	5_IIa_002	2,7	98,8	+	IIa	-	5	5	t002	adsA	aur	cap8B	cap8C	cap8D	cap8E	cap8F	cap8G					cap8L	cap8M	cap8O	cap8P	capA	capN	chp	clfA	clfB		coa	eap/map	ebp	esaA	esaB	esaD	esaE	esaG	essA	essB
75	STI	2018	H1 HOC	CA-MRSA	3	-	MST Cluster 36	88_IVa	88_IVa_690	2,8	98,2	+	IVa	-	88	ND	t690	adsA	aur	cap8B	cap8C	cap8D	cap8E	cap8F	cap8G	cap8H	cap8I	cap8J	cap8K	cap8L	cap8M	cap8O	cap8P	capA	capN	chp	clfA	clfB			eap/map	ebp	esaA	esaB	esaD	esaE	esaG	essA	essB
76	SCI	2018	H2	HA-MRSA	6	iMLSb poz	MST Cluster 1	5_IIa	5_IIa_002	2,7	96,5	+	IIa	-	5	5	t002	adsA	aur	cap8B	cap8C	cap8D	cap8E		cap8G					cap8L	cap8M	cap8O	cap8P	capA		chp	clfA	clfB		coa	eap/map	ebp	esaA	esaB	esaD	esaE	esaG	essA	essB
77	UTI	2018	H1 EMS	HA-MRSA	2	-	MST Cluster 3	5_IIa	5_IIa_002	2,8	98,6	+	IIa	-	5	5	t002	adsA	aur	cap8B	cap8C	cap8D	cap8E	cap8F	cap8G					cap8L	cap8M	cap8O	cap8P	capA	capN	chp	clfA	clfB		coa	eap/map	ebp	esaA	esaB	esaD	esaE	esaG	essA	essB
78	SCI	2018	H1	HA-MRSA	4	-	MST Cluster 12	225_IIa	225_IIa_14167	2,8	98,9	+	IIa	-	225	5	t14167	adsA	aur	cap8B	cap8C	cap8D	cap8E	cap8F	cap8G					cap8L	cap8M	cap8O	cap8P	capA	capN	chp	clfA	clfB			eap/map	ebp	esaA	esaB	esaD	esaE	esaG	essA	essB
79	SCI	2018	H1	HA-MRSA	2	-	MST Cluster 17	225_IIa	225_IIa_014	2,8	99,1	+	IIa	-	225	5	t014	adsA	aur	cap8B	cap8C	cap8D	cap8E	cap8F	cap8G					cap8L	cap8M	cap8O	cap8P	capA	capN		clfA	clfB		coa	eap/map	ebp	esaA	esaB	esaD	esaE	esaG	essA	essB
80	STI	2018	H1 HOC	HA-MRSA	2	-	Singleton	225_IIa	225_IIa_003	2,8	98,8	+	IIa	-	225	5	t003	adsA	aur	cap8B	cap8C	cap8D	cap8E	cap8F	cap8G					cap8L	cap8M	cap8O	cap8P	capA	capN	chp	clfA	clfB		coa	eap/map	ebp	esaA	esaB	esaD	esaE	esaG	essA	essB
81	SCI	2018	H1	HA-MRSA	6	iMLSb poz	MST Cluster 1	5_IIa	5_IIa_002	2,8	98,7	+	IIa	-	5	5	t002	adsA	aur	cap8B	cap8C	cap8D	cap8E	cap8F	cap8G					cap8L	cap8M	cap8O	cap8P	capA	capN	chp	clfA	clfB		coa	eap/map	ebp	esaA	esaB	esaD	esaE	esaG	essA	essB
82	SCI	2018	H2	HA-MRSA	6	iMLSb poz	MST Cluster 1	5_IIa	5_IIa_002	2,7	98,7	+	IIa	-	5	5	t002	adsA	aur	cap8B	cap8C	cap8D	cap8E	cap8F	cap8G					cap8L	cap8M	cap8O	cap8P	capA	capN	chp	clfA	clfB		coa	eap/map	ebp	esaA	esaB	esaD	esaE	esaG	essA	essB
83	STI	2018	H1	CA-MRSA	14	-	Singleton	8_IVc	8_IVc_6172	2,8	99,4	+	IVc	-	8	8	t6172	adsA	aur	cap8B	cap8C	cap8D	cap8E	cap8F	cap8G					cap8L	cap8M	cap8O	cap8P	capA	capN		clfA	clfB			eap/map	ebp	esaA	esaB	esaD	esaE	esaG	essA	essB
84	SCI	2018	H1	HA-MRSA	2	-	MST Cluster 23	225_IIa	225_IIa_003	2,8	99,0	+	IIa	-	225	5	t003	adsA	aur	cap8B	cap8C	cap8D	cap8E	cap8F	cap8G					cap8L	cap8M	cap8O	cap8P	capA	capN	chp	clfA	clfB		coa	eap/map	ebp	esaA	esaB	esaD	esaE	esaG	essA	essB
85	BCI	2018	H1 EMS	HA-MRSA	2	-	MST Cluster 18	225_IIa	225_IIa_003	2,8	99,1	+	IIa	-	225	5	t003	adsA	aur	cap8B	cap8C	cap8D	cap8E	cap8F	cap8G					cap8L	cap8M	cap8O	cap8P	capA	capN	chp	clfA	clfB			eap/map	ebp	esaA	esaB	esaD	esaE	esaG	essA	essB
86	SCI	2018	H1	HA-MRSA	6	iMLSb poz	MST Cluster 1	5_IIa	5_IIa_002	2,8	98,5	+	IIa	-	5	5	t002	adsA	aur	cap8B	cap8C	cap8D	cap8E	cap8F	cap8G					cap8L	cap8M	cap8O	cap8P	capA	capN	chp	clfA	clfB		coa	eap/map	ebp	esaA	esaB	esaD	esaE	esaG	essA	essB
87	RTI	2018	H1	CA-MRSA	5	-	Singleton	30_IVa	30_IVa_2509	2,8	97,2	+	IVa	-	30	30	t2509	adsA	aur	cap8B	cap8C	cap8D	cap8E	cap8F	cap8G	cap8H	cap8I	cap8J	cap8K	cap8L	cap8M	cap8O	cap8P	capA	capN	chp	clfA	clfB	cna		eap/map	ebp	esaA	esaB			esaG	essA	essB
88	STI	2018	H1	HA-MRSA	2	-	MST Cluster 32	225_IIa	225_IIa_003	2,8	98,9	+	IIa	-	225	5	t003	adsA	aur	cap8B	cap8C	cap8D	cap8E	cap8F	cap8G					cap8L	cap8M	cap8O	cap8P	capA	capN	chp	clfA	clfB		coa	eap/map	ebp	esaA	esaB	esaD	esaE	esaG	essA	essB
89	SCI	2018	H2	CA-MRSA	16	-	MST Cluster 4	7825_IVa	7825_IVa_127	2,9	98,9	+	IVa	-	7825	1	t127	adsA	aur	cap8B	cap8C	cap8D	cap8E	cap8F	cap8G	cap8H	cap8I	cap8J	cap8K	cap8L	cap8M	cap8O	cap8P	capA	capN		clfA	clfB	cna	coa	eap/map	ebp	esaA	esaB	esaD	esaE	esaG	essA	essB
90	BCI	2018	H2	HA-MRSA	2	-	MST Cluster 19	225_IIa	225_IIa_003	2,8	99,0	+	IIa	-	225	5	t003	adsA	aur	cap8B	cap8C	cap8D	cap8E	cap8F	cap8G					cap8L	cap8M	cap8O	cap8P	capA	capN	chp	clfA	clfB			eap/map	ebp	esaA	esaB	esaD	esaE	esaG	essA	essB
91	STI	2018	PHCC	HA-MRSA	2	-	Singleton	225_IIa	225_IIa_003	2,8	98,9	+	IIa	-	225	5	t003	adsA	aur	cap8B	cap8C	cap8D	cap8E	cap8F	cap8G					cap8L	cap8M	cap8O	cap8P	capA	capN	chp	clfA	clfB		coa	eap/map	ebp	esaA	esaB	esaD	esaE	esaG	essA	essB
92	STI	2018	H1	HA-MRSA	2	-	MST Cluster 7	2883_IIa	2883_IIa_4336	2,9	98,9	+	IIa	-	2883	5	t4336	adsA	aur	cap8B	cap8C	cap8D	cap8E	cap8F	cap8G					cap8L	cap8M	cap8O	cap8P	capA	capN	chp	clfA	clfB		coa	eap/map	ebp	esaA	esaB	esaD	esaE	esaG	essA	essB
93	SCI	2018	H1	LA-MRSA	17	-	MST Cluster 37	398_Vc	398_Vc_034	2,8	97,6	+	Vc	-	398	ND	t034	adsA	aur	cap8B	cap8C	cap8D	cap8E	cap8F	cap8G					cap8L	cap8M	cap8O	cap8P	capA	capN		clfA	clfB		coa	eap/map	ebp	esaA	esaB			esaG	essA	essB
94	SCI	2018	H2	HA-MRSA	6	iMLSb poz	MST Cluster 1	5_IIa	5_IIa_002	2,8	98,8	+	IIa	-	5	5	t002	adsA	aur	cap8B	cap8C	cap8D	cap8E	cap8F	cap8G					cap8L	cap8M	cap8O	cap8P	capA	capN	chp	clfA	clfB		coa	eap/map	ebp	esaA	esaB	esaD	esaE	esaG	essA	essB
95	RTI	2018	H2	HA-MRSA	6	iMLSb poz	MST Cluster 1	5_IIa	5_IIa_002	2,7	98,8	+	IIa	-	5	5	t002	adsA	aur	cap8B	cap8C	cap8D	cap8E	cap8F	cap8G					cap8L	cap8M	cap8O	cap8P	capA	capN	chp	clfA	clfB		coa	eap/map	ebp	esaA	esaB	esaD	esaE	esaG	essA	essB
96	UTI	2018	H2	HA-MRSA	6	iMLSb poz	MST Cluster 1	5_IIa	5_IIa_002	2,7	98,7	+	IIa	-	5	5	t002	adsA	aur	cap8B	cap8C	cap8D	cap8E	cap8F	cap8G					cap8L	cap8M	cap8O	cap8P	capA	capN	chp	clfA	clfB		coa	eap/map	ebp	esaA	esaB	esaD	esaE	esaG	essA	essB
97	STI	2018	H2	CA-MRSA	5	-	MST Cluster 38	45_IVa	45_IVa_808	2,8	96,8	+	IVa	-	45	45	t808	adsA	aur	cap8B	cap8C	cap8D	cap8E	cap8F	cap8G	cap8H	cap8I	cap8J	cap8K	cap8L	cap8M	cap8O	cap8P	capA	capN	chp	clfA	clfB	cna	coa		ebp	esaA	esaB	esaD	esaE	esaG	essA	essB
98	STI	2018	H1	LA-MRSA	5	-	Singleton	599_XI	599_XI_5930	2,7	95,1	-	XI	+	599	121	t5930	adsA	aur	cap8B	cap8C	cap8D	cap8E	cap8F	cap8G					cap8L	cap8M	cap8O	cap8P	capA	capN		clfA	clfB			eap/map	ebp	esaA	esaB			esaG	essA	essB
99	BCI	2018	H2	CA-MRSA	5	-	MST Cluster 38	45_IVa	45_IVa_808	2,8	96,9	+	IVa	-	45	45	t808	adsA	aur	cap8B	cap8C	cap8D	cap8E	cap8F	cap8G	cap8H	cap8I	cap8J	cap8K	cap8L	cap8M	cap8O	cap8P	capA	capN	chp	clfA	clfB	cna	coa		ebp	esaA	esaB	esaD	esaE	esaG	essA	essB
100	SCI	2018	H2	HA-MRSA	6	iMLSb poz	MST Cluster 1	5_IIa	5_IIa_002	2,8	98,8	+	IIa	-	5	5	t002	adsA	aur	cap8B	cap8C	cap8D	cap8E	cap8F	cap8G					cap8L	cap8M	cap8O	cap8P	capA	capN	chp	clfA	clfB		coa	eap/map	ebp	esaA	esaB	esaD	esaE	esaG	essA	essB
101	SCI	2018	H1	HA-MRSA	6	iMLSb poz	MST Cluster 3	5_IIa	5_IIa_002	2,8	98,5	+	IIa	-	5	5	t002	adsA	aur	cap8B	cap8C	cap8D	cap8E	cap8F	cap8G					cap8L	cap8M	cap8O	cap8P	capA	capN	chp	clfA	clfB		coa	eap/map	ebp	esaA	esaB	esaD	esaE	esaG	essA	essB
102	STI	2018	H3	HA-MRSA	18	-	MST Cluster 34	7822_IIa	7822_IIa_002	2,8	98,6	+	IIa	-	7822	5	t002	adsA	aur	cap8B	cap8C	cap8D	cap8E	cap8F	cap8G					cap8L	cap8M	cap8O	cap8P	capA	capN	chp	clfA	clfB			eap/map	ebp					esaG
103	STI	2018	H1 HOC	LA-MRSA	3	-	MST Cluster 4	1_IVa	1_IVa_127	2,8	99,0	+	IVa	-	1	1	t127	adsA	aur	cap8B	cap8C	cap8D	cap8E	cap8F	cap8G	cap8H	cap8I	cap8J	cap8K	cap8L	cap8M	cap8O	cap8P	capA	capN		clfA	clfB	cna	coa	eap/map	ebp	esaA	esaB	esaD	esaE	esaG	essA	essB
104	SCI	2018	H2	HA-MRSA	6	iMLSb poz	MST Cluster 1	5_IIa	5_IIa_002	2,8	98,8	+	IIa	-	5	5	t002	adsA	aur	cap8B	cap8C	cap8D	cap8E	cap8F	cap8G					cap8L	cap8M	cap8O	cap8P	capA	capN	chp	clfA	clfB		coa	eap/map	ebp	esaA	esaB	esaD	esaE	esaG	essA	essB
105	RTI	2018	H1 EMS	HA-MRSA	2	-	MST Cluster 17	225_IIa	225_IIa_014	2,8	99,0	+	IIa	-	225	5	t014	adsA	aur	cap8B	cap8C	cap8D	cap8E	cap8F	cap8G					cap8L	cap8M	cap8O	cap8P	capA	capN		clfA	clfB		coa	eap/map	ebp	esaA	esaB	esaD	esaE	esaG	essA	essB
106	BCI	2018	H1	HA-MRSA	2	-	Singleton	225_IIa	225_IIa_045	2,8	99,0	+	IIa	-	225	5	t045	adsA	aur	cap8B	cap8C	cap8D	cap8E	cap8F	cap8G					cap8L	cap8M	cap8O	cap8P	capA	capN	chp	clfA	clfB		coa	eap/map	ebp	esaA	esaB	esaD	esaE	esaG	essA	essB
107	BCI	2018	H1	CA-MRSA	5	-	MST Cluster 16	22_IVa	22_IVa_2933	2,8	98,3	+	IVa	-	22	22	t2933	adsA	aur	cap8B	cap8C	cap8D	cap8E	cap8F	cap8G					cap8L	cap8M	cap8O	cap8P	capA	capN	chp	clfA	clfB	cna		eap/map	ebp	esaA	esaB			esaG	essA	essB
108	SCI	2018	H3	LA-MRSA	19	iMLSb poz	Singleton	1_IVa	1_IVa_127	2,8	98,9	+	IVa	-	1	1	t127	adsA	aur	cap8B	cap8C	cap8D	cap8E	cap8F	cap8G	cap8H	cap8I	cap8J	cap8K	cap8L	cap8M	cap8O	cap8P	capA	capN		clfA	clfB	cna	coa	eap/map	ebp	esaA	esaB	esaD	esaE	esaG	essA	essB
109	STI	2018	H1	CA-MRSA	14	-	Singleton	152_V	152_V_454	2,8	96,4	+	V	-	152	ND	t454	adsA	aur	cap8B	cap8C	cap8D	cap8E	cap8F	cap8G					cap8L	cap8M	cap8O	cap8P	capA	capN		clfA	clfB				ebp	esaA	esaB	esaD	esaE	esaG	essA	essB
110	SCI	2018	H1	LA-MRSA	20	-	MST Cluster 4	1_IVa	1_IVa_127	2,9	98,8	+	IVa	-	1	1	t127	adsA	aur	cap8B	cap8C	cap8D	cap8E	cap8F	cap8G	cap8H	cap8I	cap8J	cap8K	cap8L	cap8M	cap8O	cap8P	capA	capN		clfA	clfB	cna	coa	eap/map	ebp	esaA	esaB	esaD	esaE	esaG	essA	essB
111	RTI	2018	H2	HA-MRSA	21	-	MST Cluster 1	5_IIa	5_IIa_002	2,7	98,8	+	IIa	-	5	5	t002	adsA	aur	cap8B	cap8C	cap8D	cap8E	cap8F	cap8G					cap8L	cap8M	cap8O	cap8P	capA	capN	chp	clfA	clfB		coa	eap/map	ebp	esaA	esaB	esaD	esaE	esaG	essA	essB
112	SCI	2018	LTHCI2	HA-MRSA	6	iMLSb poz	MST Cluster 1	5_IIa	5_IIa_002	2,8	98,7	+	IIa	-	5	5	t002	adsA	aur	cap8B	cap8C	cap8D	cap8E	cap8F	cap8G					cap8L	cap8M	cap8O	cap8P	capA	capN	chp	clfA	clfB		coa	eap/map	ebp	esaA	esaB	esaD	esaE	esaG	essA	essB
113	BCI	2018	H1 EMS	CA-MRSA	22	-	MST Cluster 16	22_IVa	22_IVa_2933	2,8	98,3	+	IVa	-	22	22	t2933	adsA	aur	cap8B	cap8C	cap8D	cap8E	cap8F	cap8G					cap8L	cap8M	cap8O	cap8P	capA	capN	chp	clfA	clfB	cna		eap/map	ebp	esaA	esaB			esaG	essA	essB
114	STI	2018	SP	CA-MRSA	5	-	Singleton	30_IVa	30_IVa_021	2,8	96,5	+	IVa	-	30	30	t021	adsA	aur											cap8L	cap8M	cap8O	cap8P		capN	chp	clfA	clfB			eap/map	ebp	esaA	esaB			esaG	essA	essB
115	BCI	2018	H1 EMS	HA-MRSA	2	-	Singleton	225_IIa	225_IIa_003	2,8	98,8	+	IIa	-	225	5	t003	adsA	aur	cap8B	cap8C	cap8D	cap8E	cap8F	cap8G					cap8L	cap8M	cap8O	cap8P	capA	capN	chp	clfA	clfB			eap/map	ebp	esaA	esaB	esaD	esaE	esaG	essA	essB
116	SCI	2018	H1	HA-MRSA	6	iMLSb poz	MST Cluster 1	5_IIa	5_IIa_002	2,8	98,7	+	IIa	-	5	5	t002	adsA	aur	cap8B	cap8C	cap8D	cap8E	cap8F	cap8G					cap8L	cap8M	cap8O	cap8P	capA	capN	chp	clfA	clfB		coa	eap/map	ebp	esaA	esaB	esaD	esaE	esaG	essA	essB
117	SCI	2018	H2	HA-MRSA	6	iMLSb poz	MST Cluster 1	5_IIa	5_IIa_002	2,8	98,7	+	IIa	-	5	5	t002	adsA	aur	cap8B	cap8C	cap8D	cap8E	cap8F	cap8G					cap8L	cap8M	cap8O	cap8P	capA	capN	chp	clfA	clfB		coa	eap/map	ebp	esaA	esaB	esaD	esaE	esaG	essA	essB
118	SCI	2018	H1	HA-MRSA	6	iMLSb poz	MST Cluster 1	5_IIa	5_IIa_002	2,7	98,3	+	IIa	-	5	5	t002	adsA	aur	cap8B	cap8C	cap8D	cap8E	cap8F	cap8G					cap8L	cap8M	cap8O	cap8P	capA	capN	chp	clfA	clfB		coa	eap/map	ebp	esaA	esaB	esaD	esaE	esaG	essA	essB
119	SCI	2018	H2	HA-MRSA	6	iMLSb poz	MST Cluster 3	5_IIa	5_IIa_002	2,8	98,8	+	IIa	-	5	5	t002	adsA	aur	cap8B	cap8C	cap8D	cap8E	cap8F	cap8G					cap8L	cap8M	cap8O	cap8P	capA	capN	chp	clfA	clfB		coa	eap/map	ebp	esaA	esaB	esaD	esaE	esaG	essA	essB
120	SCI	2018	H1	HA-MRSA	2	-	MST Cluster 17	225_IIa	225_IIa_003	2,8	99,0	+	IIa	-	225	5	t003	adsA	aur	cap8B	cap8C	cap8D	cap8E	cap8F	cap8G					cap8L	cap8M	cap8O	cap8P	capA	capN	chp	clfA	clfB		coa	eap/map	ebp	esaA	esaB	esaD	esaE	esaG	essA	essB
121	SCI	2018	LTHCI4	CA-MRSA	6	iMLSb poz	MST Cluster 2	22_IVa	22_IVa_022	2,8	96,8	+	IVa	-	22	22	t022	adsA	aur	cap8B	cap8C	cap8D	cap8E	cap8F	cap8G					cap8L	cap8M	cap8O	cap8P	capA	capN		clfA	clfB			eap/map	ebp	esaA	esaB			esaG	essA	essB
122	STI	2018	H1	HA-MRSA	6	iMLSb poz	MST Cluster 1	5_IIa	5_IIa_002	2,7	98,8	+	IIa	-	5	5	t002	adsA	aur	cap8B	cap8C	cap8D	cap8E	cap8F	cap8G					cap8L	cap8M	cap8O	cap8P	capA	capN	chp	clfA	clfB		coa	eap/map	ebp	esaA	esaB	esaD	esaE	esaG	essA	essB
123	RTI	2018	H1	HA-MRSA	6	iMLSb poz	MST Cluster 1	5_IIa	5_IIa_002	2,8	98,8	+	IIa	-	5	5	t002	adsA	aur	cap8B	cap8C	cap8D	cap8E	cap8F	cap8G					cap8L	cap8M	cap8O	cap8P	capA	capN	chp	clfA	clfB		coa	eap/map	ebp	esaA	esaB	esaD	esaE	esaG	essA	essB
124	RTI	2018	H3	LA-MRSA	17	-	Singleton	398_Vc	398_Vc_034	2,8	97,7	+	Vc	-	398	ND	t034	adsA	aur	cap8B	cap8C	cap8D	cap8E	cap8F	cap8G					cap8L	cap8M	cap8O	cap8P	capA	capN		clfA	clfB		coa	eap/map	ebp	esaA	esaB			esaG	essA	essB
125	RTI	2018	H2	HA-MRSA	6	iMLSb poz	MST Cluster 1	5_IIa	5_IIa_002	2,7	98,8	+	IIa	-	5	5	t002	adsA	aur	cap8B	cap8C	cap8D	cap8E	cap8F	cap8G					cap8L	cap8M	cap8O	cap8P	capA	capN	chp	clfA	clfB		coa	eap/map	ebp	esaA	esaB	esaD	esaE	esaG	essA	essB
126	SCI	2018	H3	LA-MRSA	5	-	MST Cluster 5	97_IVc	97_IVc_359	2,7	98,2	+	IVc	-	97	97	t359	adsA	aur	cap8B	cap8C	cap8D	cap8E	cap8F	cap8G					cap8L	cap8M	cap8O	cap8P	capA	capN		clfA	clfB			eap/map	ebp	esaA	esaB	esaD	esaE	esaG	essA	essB
127	BCI	2018	H1 EMS	HA-MRSA	6	iMLSb poz	MST Cluster 3	5_IIa	5_IIa_002	2,8	98,7	+	IIa	-	5	5	t002	adsA	aur	cap8B	cap8C	cap8D	cap8E	cap8F	cap8G					cap8L	cap8M	cap8O	cap8P	capA	capN	chp	clfA	clfB		coa	eap/map	ebp	esaA	esaB	esaD	esaE	esaG	essA	essB
128	UTI	2018	H1 HOC	CA-MRSA	6	iMLSb poz	MST Cluster 13	22_IVh	22_IVh_022	2,8	98,4	+	IVh	-	22	22	t022	adsA	aur	cap8B	cap8C	cap8D	cap8E	cap8F	cap8G					cap8L	cap8M	cap8O	cap8P	capA	capN	chp	clfA	clfB	cna		eap/map	ebp	esaA	esaB			esaG	essA	essB
129	RTI	2018	H2	HA-MRSA	6	iMLSb poz	MST Cluster 1	5_IIa	5_IIa_002	2,8	98,8	+	IIa	-	5	5	t002	adsA	aur	cap8B	cap8C	cap8D	cap8E	cap8F	cap8G					cap8L	cap8M	cap8O	cap8P	capA	capN	chp	clfA	clfB		coa	eap/map	ebp	esaA	esaB	esaD	esaE	esaG	essA	essB
130	SCI	2018	H2	HA-MRSA	6	iMLSb poz	MST Cluster 1	5_IIa	5_IIa_002	2,7	98,8	+	IIa	-	5	5	t002	adsA	aur	cap8B	cap8C	cap8D	cap8E	cap8F	cap8G					cap8L	cap8M	cap8O	cap8P	capA	capN	chp	clfA	clfB		coa	eap/map	ebp	esaA	esaB	esaD	esaE	esaG	essA	essB
131	SCI	2018	H2	HA-MRSA	2	-	Singleton	225_IIa	225_IIa_003	2,8	99,1	+	IIa	-	225	5	t003	adsA	aur	cap8B	cap8C	cap8D	cap8E	cap8F	cap8G					cap8L	cap8M	cap8O	cap8P	capA	capN	chp	clfA	clfB		coa	eap/map	ebp	esaA	esaB	esaD	esaE	esaG	essA	essB
132	RTI	2019	H2	HA-MRSA	6	iMLSb poz	MST Cluster 1	5_IIa	5_IIa_002	2,7	98,8	+	IIa	-	5	5	t002	adsA	aur	cap8B	cap8C	cap8D	cap8E	cap8F	cap8G					cap8L	cap8M	cap8O	cap8P	capA	capN	chp	clfA	clfB		coa	eap/map	ebp	esaA	esaB	esaD	esaE	esaG	essA	essB
133	RTI	2019	H1	HA-MRSA	6	iMLSb poz	MST Cluster 3	5_IIa	5_IIa_002	2,8	83,2	+	IIa	-	5	5	t002	adsA	aur	cap8B	cap8C	cap8D	cap8E	cap8F	cap8G					cap8L	cap8M	cap8O	cap8P	capA	capN	chp		clfB		coa	eap/map	ebp	esaA	esaB		esaE	esaG	essA	essB
134	SCI	2019	H2	HA-MRSA	6	iMLSb poz	MST Cluster 1	5_IIa	5_IIa_002	2,8	98,6	+	IIa	-	5	5	t002	adsA	aur	cap8B	cap8C	cap8D	cap8E	cap8F	cap8G					cap8L	cap8M	cap8O	cap8P	capA	capN	chp	clfA	clfB		coa	eap/map	ebp	esaA	esaB	esaD	esaE	esaG	essA	essB
135	SCI	2019	H1	HA-MRSA	2	-	MST Cluster 15	225_IIa	225_IIa_003	2,8	98,7	+	IIa	-	225	5	t003	adsA	aur	cap8B	cap8C	cap8D	cap8E	cap8F	cap8G					cap8L	cap8M	cap8O	cap8P	capA	capN	chp	clfA	clfB		coa	eap/map	ebp	esaA	esaB	esaD	esaE	esaG	essA	essB
136	STI	2019	H1 EMS	CA-MRSA	3	-	Singleton	30_V	30_V_019	2.8	97.4	+	V	-	30	30	t019	adsA	aur	cap8B	cap8C	cap8D	cap8E	cap8F	cap8G	cap8H	cap8I	cap8J	cap8K	cap8L	cap8M	cap8O	cap8P	capA	capN	chp	clfA	clfB	cna		eap/map	ebp	esaA	esaB			esaG	essA	essB
137	SCI	2019	H1	CA-MRSA	6	iMLSb poz	MST Cluster 2	22_IVa	22_IVa_022	3,2	98,4	+	IVa	-	22	22	t022	adsA	aur	cap8B	cap8C	cap8D	cap8E	cap8F	cap8G					cap8L	cap8M	cap8O	cap8P	capA	capN	chp	clfA	clfB			eap/map	ebp	esaA	esaB			esaG	essA	essB
138	RTI	2019	H2	HA-MRSA	2	-	Singleton	225_IIa	225_IIa_003	2,8	98,8	+	IIa	-	225	5	t003	adsA	aur	cap8B	cap8C	cap8D	cap8E	cap8F	cap8G					cap8L	cap8M	cap8O	cap8P	capA	capN		clfA	clfB			eap/map	ebp	esaA	esaB	esaD	esaE	esaG	essA	essB
139	SCI	2019	H2	HA-MRSA	2	-	MST Cluster 28	225_IIa	225_IIa_003	2,8	99,0	+	IIa	-	225	5	t003	adsA	aur	cap8B	cap8C	cap8D	cap8E	cap8F	cap8G					cap8L	cap8M	cap8O	cap8P	capA	capN	chp	clfA	clfB		coa	eap/map	ebp	esaA	esaB	esaD	esaE	esaG	essA	essB
140	STI	2019	H1 EMS	CA-MRSA	19	iMLSb poz	Singleton	254_IV	254_IV_009	2,9	98,8	+	IV	-	254	8	t009	adsA	aur	cap8B	cap8C	cap8D	cap8E	cap8F	cap8G					cap8L	cap8M	cap8O	cap8P	capA	capN	chp	clfA	clfB			eap/map	ebp	esaA	esaB	esaD	esaE	esaG	essA	essB
141	STI	2019	H1	CA-MRSA	13	-	MST Cluster 2	22_IVa	22_IVa_022	2,8	98,4	+	IVa	-	22	22	t022	adsA	aur	cap8B	cap8C	cap8D	cap8E	cap8F	cap8G					cap8L	cap8M	cap8O	cap8P	capA	capN	chp	clfA	clfB	cna		eap/map	ebp	esaA	esaB			esaG	essA	essB
142	SCI	2019	H2	HA-MRSA	6	iMLSb poz	MST Cluster 1	5_IIa	5_IIa_002	2,7	98,8	+	IIa	-	5	5	t002	adsA	aur	cap8B	cap8C	cap8D	cap8E	cap8F	cap8G					cap8L	cap8M	cap8O	cap8P	capA	capN	chp	clfA	clfB		coa	eap/map	ebp	esaA	esaB	esaD	esaE	esaG	essA	essB
143	RTI	2019	H1	HA-MRSA	2	-	Singleton	225_IIa	225_IIa_003	2,8	98,9	+	IIa	-	225	5	t003	adsA	aur	cap8B	cap8C	cap8D	cap8E	cap8F	cap8G					cap8L	cap8M	cap8O	cap8P	capA	capN	chp	clfA	clfB			eap/map	ebp	esaA	esaB	esaD	esaE	esaG	essA	essB
144	SCI	2019	H2	CA-MRSA	5	-	MST Cluster 20	5_IVa	5_IVa_010	2,7	98,8	+	IVa	-	5	5	t010	adsA	aur	cap8B	cap8C	cap8D	cap8E	cap8F	cap8G					cap8L	cap8M	cap8O	cap8P	capA	capN	chp	clfA	clfB		coa	eap/map	ebp	esaA	esaB	esaD	esaE	esaG	essA	essB
145	BCI	2019	H1	CA-MRSA	6	iMLSb poz	MST Cluster 2	22_IVa	22_IVa_022	2,8	98,5	+	IVa	-	22	22	t022	adsA	aur	cap8B	cap8C	cap8D	cap8E	cap8F	cap8G					cap8L	cap8M	cap8O	cap8P	capA	capN	chp	clfA	clfB	cna		eap/map	ebp	esaA	esaB			esaG	essA	essB
146	SCI	2019	H2	HA-MRSA	6	iMLSb poz	MST Cluster 1	5_IIa	5_IIa_548	2,8	98,8	+	IIa	-	5	5	t548	adsA	aur	cap8B	cap8C	cap8D	cap8E	cap8F	cap8G					cap8L	cap8M	cap8O	cap8P	capA	capN	chp	clfA	clfB		coa	eap/map	ebp	esaA	esaB	esaD	esaE	esaG	essA	essB
147	RTI	2019	H1	CA-MRSA	6	iMLSb poz	MST Cluster 13	22_IVh	22_IVh_022	2,8	98,5	+	IVh	-	22	22	t022	adsA	aur	cap8B	cap8C	cap8D	cap8E	cap8F	cap8G					cap8L	cap8M	cap8O	cap8P	capA	capN	chp	clfA	clfB	cna		eap/map	ebp	esaA	esaB			esaG	essA	essB
148	STI	2019	H1	LA-MRSA	5	-	MST Cluster 6	5_IVc	5_IVc_002	2,8	98,8	+	IVc	-	5	5	t002	adsA	aur	cap8B	cap8C	cap8D	cap8E	cap8F	cap8G					cap8L	cap8M	cap8O	cap8P	capA	capN		clfA	clfB		coa	eap/map	ebp	esaA	esaB	esaD	esaE	esaG	essA	essB
149	STI	2019	H1	HA-MRSA	13	-	Singleton	225_IIa	225_IIa_003	2,8	99,0	+	IIa	-	225	5	t003	adsA	aur	cap8B	cap8C	cap8D	cap8E	cap8F	cap8G					cap8L	cap8M	cap8O	cap8P	capA	capN	chp	clfA	clfB		coa	eap/map	ebp	esaA	esaB	esaD	esaE	esaG	essA	essB
150	SCI	2019	H1	HA-MRSA	6	iMLSb poz	MST Cluster 24	225_IIa	225_IIa_8447	2,8	99,0	+	IIa	-	225	5	t8447	adsA	aur	cap8B	cap8C	cap8D	cap8E	cap8F	cap8G					cap8L	cap8M	cap8O	cap8P	capA	capN	chp	clfA	clfB			eap/map	ebp	esaA	esaB	esaD	esaE	esaG	essA	essB
151	UTI	2019	H1	HA-MRSA	2	-	MST Cluster 24	225_IIa	225_IIa_8447	2,8	99,0	+	IIa	-	225	5	t8447	adsA	aur	cap8B	cap8C	cap8D	cap8E	cap8F	cap8G					cap8L	cap8M	cap8O	cap8P	capA	capN	chp	clfA	clfB		coa	eap/map	ebp	esaA	esaB	esaD	esaE	esaG	essA	essB
152	STI	2019	H1 EMS	LA-MRSA	23	-	Singleton	398_Vc	398_Vc_011	2,7	97,7	+	Vc	-	398	ND	t011	adsA	aur	cap8B	cap8C	cap8D	cap8E	cap8F	cap8G					cap8L	cap8M	cap8O	cap8P	capA	capN		clfA	clfB		coa	eap/map	ebp	esaA	esaB			esaG	essA	essB
153	UTI	2019	H2	HA-MRSA	6	iMLSb poz	MST Cluster 3	5_IIa	5_IIa_002	2,8	98,5	+	IIa	-	5	5	t002	adsA	aur	cap8B	cap8C	cap8D	cap8E	cap8F	cap8G					cap8L	cap8M	cap8O	cap8P	capA	capN	chp	clfA	clfB		coa	eap/map	ebp	esaA	esaB	esaD	esaE	esaG	essA	essB
154	SCI	2019	H1	HA-MRSA	2	-	MST Cluster 32	225_IIa	225_IIa_003	2,8	98,9	+	IIa	-	225	5	t003	adsA	aur	cap8B	cap8C	cap8D	cap8E	cap8F	cap8G					cap8L	cap8M	cap8O	cap8P	capA	capN	chp	clfA	clfB		coa	eap/map	ebp	esaA	esaB	esaD	esaE	esaG	essA	essB
155	UTI	2019	H1 EMS	CA-MRSA	6	iMLSb poz	MST Cluster 2	22_IVa	22_IVa_022	2,8	98,5	+	IVa	-	22	22	t022	adsA	aur	cap8B	cap8C	cap8D	cap8E	cap8F	cap8G					cap8L	cap8M	cap8O	cap8P	capA	capN	chp	clfA	clfB	cna		eap/map	ebp	esaA	esaB			esaG	essA	essB
156	SCI	2019	H1	HA-MRSA	2	-	MST Cluster 30	2883_IIa	2883_IIa_4336	2,8	98,9	+	IIa	-	2883	5	t4336	adsA	aur	cap8B	cap8C	cap8D	cap8E	cap8F	cap8G					cap8L	cap8M	cap8O	cap8P	capA	capN	chp	clfA	clfB		coa	eap/map	ebp	esaA	esaB	esaD	esaE	esaG	essA	essB
157	STI	2019	PHCC	HA-MRSA	6	iMLSb poz	Singleton	225_IIa	225_IIa_003	2,9	98,9	+	IIa	-	225	5	t003	adsA	aur	cap8B	cap8C	cap8D	cap8E	cap8F	cap8G					cap8L	cap8M	cap8O	cap8P	capA	capN	chp	clfA	clfB		coa	eap/map	ebp	esaA	esaB	esaD	esaE	esaG	essA	essB
158	SCI	2019	H2	HA-MRSA	6	iMLSb poz	MST Cluster 3	5_IIa	5_IIa_002	2,7	98,7	+	IIa	-	5	5	t002	adsA	aur	cap8B	cap8C	cap8D	cap8E	cap8F	cap8G					cap8L	cap8M	cap8O	cap8P	capA	capN	chp	clfA	clfB		coa	eap/map	ebp	esaA	esaB	esaD	esaE	esaG	essA	essB
159	BCI	2019	H1	CA-MRSA	6	iMLSb poz	MST Cluster 2	22_IVa	22_IVa_022	2,8	98,5	+	IVa	-	22	22	t022	adsA	aur	cap8B	cap8C	cap8D	cap8E	cap8F	cap8G					cap8L	cap8M	cap8O	cap8P	capA	capN	chp	clfA	clfB	cna		eap/map	ebp	esaA	esaB			esaG	essA	essB
160	SCI	2019	LTHCI4	CA-MRSA	13	-	MST Cluster 2	22_IVa	22_IVa_022	2,8	98,3	+	IVa	-	22	22	t022	adsA	aur	cap8B	cap8C	cap8D	cap8E	cap8F	cap8G					cap8L	cap8M	cap8O	cap8P	capA	capN	chp	clfA	clfB	cna		eap/map	ebp	esaA	esaB			esaG	essA	essB
161	SCI	2019	LTHCI4	CA-MRSA	6	iMLSb poz	MST Cluster 2	22_IVa	22_IVa_022	2,8	98,5	+	IVa	-	22	22	t022	adsA	aur	cap8B	cap8C	cap8D	cap8E	cap8F	cap8G					cap8L	cap8M	cap8O	cap8P	capA	capN	chp	clfA	clfB	cna		eap/map	ebp	esaA	esaB			esaG	essA	essB
162	STI	2019	H2	HA-MRSA	10	-	Singleton	228_Ia	228_Ia_D	2,8	97,1	+	Ia	-	228	5	ND	adsA	aur	cap8B	cap8C	cap8D	cap8E	cap8F	cap8G					cap8L	cap8M	cap8O	cap8P	capA	capN		clfA	clfB			eap/map	ebp	esaA	esaB	esaD	esaE	esaG	essA	essB
163	STI	2019	H1 EMS	LA-MRSA	5	-	MST Cluster 6	5_IVc	5_IVc_002	2,8	98,8	+	IVc	-	5	5	t002	adsA	aur	cap8B	cap8C	cap8D	cap8E	cap8F	cap8G					cap8L	cap8M	cap8O	cap8P	capA	capN		clfA	clfB			eap/map	ebp	esaA	esaB	esaD	esaE	esaG	essA	essB
164	SCI	2019	H2	LA-MRSA	5	-	MST Cluster 5	97_IVc	97_IVc_359	2,7	98,5	+	IVc	-	97	97	t359	adsA	aur	cap8B	cap8C	cap8D	cap8E	cap8F	cap8G					cap8L	cap8M	cap8O	cap8P	capA	capN		clfA	clfB			eap/map	ebp	esaA	esaB	esaD	esaE	esaG	essA	essB
165	STI	2019	H1	LA-MRSA	3	-	Singleton	398_Vc	398_Vc_011	2,8	97,7	+	Vc	-	398	ND	t011	adsA	aur	cap8B	cap8C	cap8D	cap8E	cap8F	cap8G					cap8L	cap8M	cap8O	cap8P	capA	capN		clfA	clfB		coa	eap/map	ebp	esaA	esaB			esaG	essA	essB
166	SCI	2019	H1	HA-MRSA	4	-	Singleton	225_IIa	225_IIa_14167	2,8	98,8	+	IIa	-	225	5	t14167	adsA	aur	cap8B	cap8C	cap8D	cap8E	cap8F	cap8G					cap8L	cap8M	cap8O	cap8P	capA	capN	chp	clfA	clfB			eap/map	ebp	esaA	esaB	esaD	esaE	esaG	essA	essB
167	SCI	2019	H2	HA-MRSA	6	iMLSb poz	MST Cluster 1	5_IIa	5_IIa_002	2,8	98,8	+	IIa	-	5	5	t002	adsA	aur	cap8B	cap8C	cap8D	cap8E	cap8F	cap8G					cap8L	cap8M	cap8O	cap8P	capA	capN	chp	clfA	clfB		coa	eap/map	ebp	esaA	esaB	esaD	esaE	esaG	essA	essB
168	SCI	2019	H3	HA-MRSA	2	-	MST Cluster 27	225_IIa	225_IIa_003	2,9	99,0	+	IIa	-	225	5	t003	adsA	aur	cap8B	cap8C	cap8D	cap8E	cap8F	cap8G					cap8L	cap8M	cap8O	cap8P	capA	capN	chp	clfA	clfB		coa	eap/map	ebp	esaA	esaB	esaD	esaE	esaG	essA	essB
169	BCI	2019	H1	HA-MRSA	2	-	Singleton	225_IIa	225_IIa_003	2,8	98,9	+	IIa	-	225	5	t003	adsA	aur	cap8B	cap8C	cap8D	cap8E	cap8F	cap8G					cap8L	cap8M	cap8O	cap8P	capA	capN		clfA	clfB			eap/map	ebp	esaA	esaB	esaD	esaE	esaG	essA	essB
170	RTI	2019	H1	LA-MRSA	24	-	Singleton	398_Vc	398_Vc_011	2,8	97,6	+	Vc	-	398	ND	t011	adsA	aur	cap8B	cap8C	cap8D	cap8E	cap8F	cap8G					cap8L	cap8M	cap8O	cap8P	capA	capN		clfA	clfB		coa	eap/map	ebp	esaA	esaB			esaG	essA	essB
171	UTI	2019	H1 HOC	CA-MRSA	6	iMLSb poz	Singleton	22_IVh	22_IVh_022	2,8	98,4	+	IVh	-	22	22	t022	adsA	aur	cap8B	cap8C	cap8D	cap8E	cap8F	cap8G					cap8L	cap8M	cap8O	cap8P	capA	capN	chp	clfA	clfB	cna		eap/map	ebp	esaA	esaB			esaG	essA	essB
172	SCI	2019	H1	LA-MRSA	5	-	MST Cluster 5	97_IVc	97_IVc_359	2,8	98,5	+	IVc	-	97	97	t359	adsA	aur	cap8B	cap8C	cap8D	cap8E	cap8F	cap8G					cap8L	cap8M	cap8O	cap8P	capA	capN		clfA	clfB			eap/map	ebp	esaA	esaB	esaD	esaE	esaG	essA	essB
173	RTI	2019	H1	LA-MRSA	5	-	MST Cluster 5	97_IVc	97_IVc_3380	2,8	98,3	+	IVc	-	97	97	t3380	adsA	aur	cap8B	cap8C	cap8D	cap8E	cap8F	cap8G			cap8J		cap8L	cap8M	cap8O	cap8P	capA	capN		clfA	clfB			eap/map	ebp	esaA	esaB	esaD	esaE	esaG	essA	essB
174	RTI	2019	H2	HA-MRSA	6	iMLSb poz	MST Cluster 1	5_IIa	5_IIa_002	2,7	98,7	+	IIa	-	5	5	t002	adsA	aur	cap8B	cap8C	cap8D	cap8E	cap8F	cap8G					cap8L	cap8M	cap8O	cap8P	capA	capN	chp	clfA	clfB		coa	eap/map	ebp	esaA	esaB	esaD	esaE	esaG	essA	essB
175	BCI	2019	H1	CA-MRSA	6	iMLSb poz	MST Cluster 13	22_IVh	22_IVh_022	2,8	98,5	+	IVh	-	22	22	t022	adsA	aur	cap8B	cap8C	cap8D	cap8E	cap8F	cap8G					cap8L	cap8M	cap8O	cap8P	capA	capN	chp	clfA	clfB	cna		eap/map	ebp	esaA	esaB			esaG	essA	essB
176	STI	2019	H3 EMS	HA-MRSA	2	-	MST Cluster 7	2883_IIa	2883_IIa_4336	2,9	98,7	+	IIa	-	2883	5	t4336	adsA	aur	cap8B	cap8C	cap8D	cap8E	cap8F	cap8G					cap8L	cap8M	cap8O	cap8P	capA	capN	chp	clfA	clfB		coa	eap/map	ebp	esaA	esaB	esaD	esaE	esaG	essA	essB
177	SCI	2019	H2	LA-MRSA	19	iMLSb poz	Singleton	1_IVa	1_IVa_127	2,8	98,8	+	IVa	-	1	1	t127	adsA	aur	cap8B	cap8C	cap8D	cap8E	cap8F	cap8G	cap8H	cap8I	cap8J	cap8K	cap8L	cap8M	cap8O	cap8P	capA	capN		clfA	clfB		coa	eap/map	ebp	esaA	esaB	esaD	esaE	esaG	essA	essB
178	SCI	2019	DC	CA-MRSA	5	-	MST Cluster 16	22_IVa	22_IVa_2933	2,8	98,2	+	IVa	-	22	22	t2933	adsA	aur	cap8B	cap8C	cap8D	cap8E	cap8F	cap8G					cap8L	cap8M	cap8O	cap8P	capA	capN	chp	clfA	clfB			eap/map	ebp	esaA	esaB			esaG	essA	essB
179	SCI	2019	H1	HA-MRSA	6	iMLSb poz	MST Cluster 3	5_IIa	5_IIa_002	2,8	98,8	+	IIa	-	5	5	t002	adsA	aur	cap8B	cap8C	cap8D	cap8E	cap8F	cap8G					cap8L	cap8M	cap8O	cap8P	capA	capN	chp	clfA	clfB		coa	eap/map	ebp	esaA	esaB	esaD	esaE	esaG	essA	essB
180	RTI	2019	H2	HA-MRSA	6	iMLSb poz	MST Cluster 1	5_IIa	5_IIa_002	2,8	98,8	+	IIa	-	5	5	t002	adsA	aur	cap8B	cap8C	cap8D	cap8E	cap8F	cap8G					cap8L	cap8M	cap8O	cap8P	capA	capN	chp	clfA	clfB		coa	eap/map	ebp	esaA	esaB	esaD	esaE	esaG	essA	essB
181	SCI	2019	H1	HA-MRSA	6	iMLSb poz	MST Cluster 1	5_IIa	5_IIa_002	2,8	98,8	+	IIa	-	5	5	t002	adsA	aur	cap8B	cap8C	cap8D	cap8E	cap8F	cap8G					cap8L	cap8M	cap8O	cap8P	capA	capN	chp	clfA	clfB		coa	eap/map	ebp	esaA	esaB	esaD	esaE	esaG	essA	essB
182	SCI	2019	H1	HA-MRSA	2	-	Singleton	225_IIa	225_IIa_003	2,8	98,9	+	IIa	-	225	5	t003	adsA	aur	cap8B	cap8C	cap8D	cap8E	cap8F	cap8G					cap8L	cap8M	cap8O	cap8P	capA	capN	chp	clfA	clfB			eap/map	ebp	esaA	esaB	esaD	esaE	esaG	essA	essB
183	SCI	2019	H1	LA-MRSA	5	-	Singleton	97_IVc	97_IVc_359	2,8	98,3	+	IVc	-	97	97	t359	adsA	aur	cap8B	cap8C	cap8D	cap8E	cap8F	cap8G					cap8L	cap8M	cap8O	cap8P	capA	capN		clfA	clfB			eap/map	ebp	esaA	esaB	esaD	esaE	esaG	essA	essB
184	BCI	2019	H3 EMS	HA-MRSA	2	-	MST Cluster 14	7828_IIa	7828_IIa_003	2,8	98,9	+	IIa	-	7828	5	t003	adsA	aur	cap8B	cap8C	cap8D	cap8E	cap8F	cap8G					cap8L	cap8M	cap8O	cap8P	capA	capN	chp	clfA	clfB			eap/map	ebp	esaA	esaB	esaD	esaE	esaG	essA	essB
185	SCI	2019	H2	CA-MRSA	25	iMLSb poz	MST Cluster 13	22_IVh	22_IVh_022	2,8	98,4	+	IVh	-	22	22	t022	adsA	aur	cap8B	cap8C	cap8D	cap8E	cap8F	cap8G					cap8L	cap8M	cap8O	cap8P	capA	capN	chp	clfA	clfB	cna		eap/map	ebp	esaA	esaB			esaG	essA	essB
186	BCI	2019	H1 EMS	HA-MRSA	6	iMLSb poz	MST Cluster 1	5_IIa	5_IIa_002	2,8	98,8	+	IIa	-	5	5	t002	adsA	aur	cap8B	cap8C	cap8D	cap8E	cap8F	cap8G					cap8L	cap8M	cap8O	cap8P	capA	capN	chp	clfA	clfB		coa	eap/map	ebp	esaA	esaB	esaD	esaE	esaG	essA	essB
187	SCI	2019	H3	HA-MRSA	2	-	MST Cluster 14	7828_IIa	7828_IIa_003	2,8	98,9	+	IIa	-	7828	5	t003	adsA	aur	cap8B	cap8C	cap8D	cap8E	cap8F	cap8G					cap8L	cap8M	cap8O	cap8P	capA	capN	chp	clfA	clfB		coa	eap/map	ebp	esaA	esaB	esaD	esaE	esaG	essA	essB
188	RTI	2020	H2	CA-MRSA	5	-	MST Cluster 20	5_IVa	5_IVa_010	2,8	99,0	+	IVa	-	5	5	t010	adsA	aur	cap8B	cap8C	cap8D	cap8E	cap8F	cap8G					cap8L	cap8M	cap8O	cap8P	capA	capN	chp	clfA	clfB		coa	eap/map	ebp	esaA	esaB	esaD	esaE	esaG	essA	essB
189	SCI	2020	H1	HA-MRSA	2	-	MST Cluster 29	2883_IIa	2883_IIa_4336	2,8	98,9	+	IIa	-	2883	5	t4336	adsA	aur	cap8B	cap8C	cap8D	cap8E	cap8F	cap8G					cap8L	cap8M	cap8O	cap8P	capA	capN		clfA	clfB		coa	eap/map	ebp	esaA	esaB	esaD	esaE	esaG	essA	essB
190	SCI	2020	H1	CA-MRSA	6	iMLSb poz	MST Cluster 13	22_IVh	22_IVh_022	2,8	98,5	+	IVh	-	22	22	t022	adsA	aur	cap8B	cap8C	cap8D	cap8E	cap8F	cap8G					cap8L	cap8M	cap8O	cap8P	capA	capN		clfA	clfB	cna		eap/map	ebp	esaA	esaB			esaG	essA	essB
191	SCI	2020	H2	HA-MRSA	6	iMLSb poz	MST Cluster 1	5_IIa	5_IIa_002	2,8	98,8	+	IIa	-	5	5	t002	adsA	aur	cap8B	cap8C	cap8D	cap8E	cap8F	cap8G					cap8L	cap8M	cap8O	cap8P	capA	capN	chp	clfA	clfB		coa	eap/map	ebp	esaA	esaB	esaD	esaE	esaG	essA	essB
192	UTI	2020	PHCC	LA-MRSA	26	-	Singleton	1_IVa	1_IVa_127	2,8	99,0	+	IVa	-	1	1	t127	adsA	aur	cap8B	cap8C	cap8D	cap8E	cap8F	cap8G	cap8H	cap8I	cap8J	cap8K	cap8L	cap8M	cap8O	cap8P	capA	capN		clfA	clfB	cna	coa	eap/map	ebp	esaA	esaB	esaD	esaE	esaG	essA	essB
193	SCI	2020	H3	HA-MRSA	2	-	MST Cluster 7	2883_IIa	2883_IIa_1240	2,8	99,0	+	IIa	-	2883	5	t1240	adsA	aur	cap8B	cap8C	cap8D	cap8E	cap8F	cap8G					cap8L	cap8M	cap8O	cap8P	capA	capN	chp	clfA	clfB			eap/map	ebp	esaA	esaB	esaD	esaE	esaG	essA	essB
194	BCI	2020	H1	CA-MRSA	5	-	MST Cluster 9	5_IVa	5_IVa_010	2,8	99,0	+	IVa	-	5	5	t010	adsA	aur	cap8B	cap8C	cap8D	cap8E	cap8F	cap8G					cap8L	cap8M	cap8O	cap8P	capA	capN		clfA	clfB			eap/map	ebp	esaA	esaB	esaD	esaE	esaG	essA	essB
195	UTI	2020	H1	CA-MRSA	13	-	MST Cluster 9	5_IVa	5_IVa_010	2,8	99,0	+	IVa	-	5	5	t010	adsA	aur	cap8B	cap8C	cap8D	cap8E	cap8F	cap8G					cap8L	cap8M	cap8O	cap8P	capA	capN		clfA	clfB			eap/map	ebp	esaA	esaB	esaD	esaE	esaG	essA	essB
196	SCI	2020	H2	HA-MRSA	2	-	Singleton	225_IIa	225_IIa_003	2,7	99,1	+	IIa	-	225	5	t003	adsA	aur	cap8B	cap8C	cap8D	cap8E	cap8F	cap8G					cap8L	cap8M	cap8O	cap8P	capA	capN	chp	clfA	clfB		coa	eap/map	ebp	esaA	esaB	esaD	esaE	esaG	essA	essB
197	STI	2020	H1 EMS	HA-MRSA	2	-	MST Cluster 11	225_IIa	225_IIa_045	2,8	99,1	+	IIa	-	225	5	t045	adsA	aur	cap8B	cap8C	cap8D	cap8E	cap8F	cap8G					cap8L	cap8M	cap8O	cap8P	capA	capN	chp	clfA	clfB			eap/map	ebp	esaA	esaB	esaD	esaE	esaG	essA	essB
198	BCI	2020	H1	LA-MRSA	1	-	Singleton	398_Vc	398_Vc_011	2,9	97,6	+	Vc	-	398	ND	t011	adsA	aur	cap8B	cap8C	cap8D	cap8E	cap8F	cap8G					cap8L	cap8M	cap8O	cap8P	capA	capN	chp	clfA	clfB		coa	eap/map	ebp	esaA	esaB			esaG	essA	essB
199	BCI	2020	H1 EMS	HA-MRSA	6	iMLSb poz	Singleton	225_IIa	225_IIa_003	2,8	99,0	+	IIa	-	225	5	t003	adsA	aur	cap8B	cap8C	cap8D	cap8E	cap8F	cap8G					cap8L	cap8M	cap8O	cap8P	capA	capN	chp	clfA	clfB		coa	eap/map	ebp	esaA	esaB	esaD	esaE	esaG	essA	essB
200	SCI	2020	H3 EMS	HA-MRSA	6	iMLSb poz	MST Cluster 33	225_IIa	225_IIa_003	2,8	98,7	+	IIa	-	225	5	t003	adsA	aur	cap8B	cap8C	cap8D	cap8E	cap8F	cap8G					cap8L	cap8M	cap8O	cap8P	capA	capN	chp	clfA	clfB		coa	eap/map	ebp	esaA	esaB	esaD	esaE	esaG	essA	essB
201	SCI	2020	H1	HA-MRSA	6	iMLSb poz	MST Cluster 1	5_IIa	5_IIa_002	2,7	98,7	+	IIa	-	5	5	t002	adsA	aur	cap8B	cap8C	cap8D	cap8E	cap8F	cap8G					cap8L	cap8M	cap8O	cap8P	capA	capN	chp	clfA	clfB		coa	eap/map	ebp	esaA	esaB	esaD	esaE	esaG	essA	essB
202	SCI	2020	H2	CA-MRSA	12	iMLSb poz	Singleton	30_IVc	30_IVc_685	2,8	96,9	+	IVc	-	30	30	t685	adsA	aur	cap8B	cap8C	cap8D	cap8E	cap8F	cap8G	cap8H	cap8I	cap8J	cap8K	cap8L	cap8M	cap8O	cap8P	capA	capN			clfB			eap/map	ebp	esaA	esaB			esaG	essA	essB
203	BCI	2020	H1 EMS	HA-MRSA	2	-	MST Cluster 11	225_IIa	225_IIa_003	2,8	99,1	+	IIa	-	225	5	t003	adsA	aur	cap8B	cap8C	cap8D	cap8E	cap8F	cap8G					cap8L	cap8M	cap8O	cap8P	capA	capN	chp	clfA	clfB			eap/map	ebp	esaA	esaB	esaD	esaE	esaG	essA	essB
204	STI	2020	H1 EMS	HA-MRSA	6	iMLSb poz	MST Cluster 1	5_IIa	5_IIa_002	2,8	98,8	+	IIa	-	5	5	t002	adsA	aur	cap8B	cap8C	cap8D	cap8E	cap8F	cap8G					cap8L	cap8M	cap8O	cap8P	capA	capN	chp	clfA	clfB		coa	eap/map	ebp	esaA	esaB	esaD	esaE	esaG	essA	essB
205	SCI	2020	H3	HA-MRSA	2	-	Singleton	225_IIa	225_IIa_003	2,8	99,0	+	IIa	-	225	5	t003	adsA	aur	cap8B	cap8C	cap8D	cap8E	cap8F	cap8G					cap8L	cap8M	cap8O	cap8P	capA	capN	chp	clfA	clfB		coa	eap/map	ebp	esaA	esaB	esaD	esaE	esaG	essA	essB
206	STI	2020	H1	CA-MRSA	13	-	MST Cluster 20	1728_IVa	1728_IVa_010	2,8	99,0	+	IVa	-	1728	5	t010	adsA	aur	cap8B	cap8C	cap8D	cap8E	cap8F	cap8G					cap8L	cap8M	cap8O	cap8P	capA	capN	chp	clfA	clfB		coa	eap/map	ebp	esaA	esaB	esaD	esaE	esaG	essA	essB
207	SCI	2020	H1	HA-MRSA	2	-	MST Cluster 22	225_IIa	225_IIa_003	2,8	98,9	+	IIa	-	225	5	t003	adsA	aur	cap8B	cap8C	cap8D	cap8E	cap8F	cap8G					cap8L	cap8M	cap8O	cap8P	capA	capN		clfA	clfB		coa	eap/map	ebp	esaA	esaB	esaD	esaE	esaG	essA	essB
208	SCI	2020	H1	CA-MRSA	5	-	MST Cluster 9	5_IVa	5_IVa_010	2,8	98,9	+	IVa	-	5	5	t010	adsA	aur	cap8B	cap8C	cap8D	cap8E	cap8F	cap8G					cap8L	cap8M	cap8O	cap8P	capA	capN		clfA	clfB		coa	eap/map	ebp	esaA	esaB	esaD	esaE	esaG	essA	essB
209	RTI	2020	H1	HA-MRSA	6	iMLSb poz	MST Cluster 1	5_IIa	5_IIa_002	2,7	98,8	+	IIa	-	5	5	t002	adsA	aur	cap8B	cap8C	cap8D	cap8E	cap8F	cap8G					cap8L	cap8M	cap8O	cap8P	capA	capN	chp	clfA	clfB		coa	eap/map	ebp	esaA	esaB	esaD	esaE	esaG	essA	essB
210	SCI	2020	H2	HA-MRSA	2	-	MST Cluster 7	2883_IIa	2883_IIa_4336	2,8	98,9	+	IIa	-	2883	5	t4336	adsA	aur	cap8B	cap8C	cap8D	cap8E	cap8F	cap8G					cap8L	cap8M	cap8O	cap8P	capA	capN		clfA	clfB		coa	eap/map	ebp	esaA	esaB	esaD	esaE	esaG	essA	essB
211	RTI	2020	LTHCI4	HA-MRSA	2	-	MST Cluster 8	225_IIa	225_IIa_003	2,8	98,9	+	IIa	-	225	5	t003	adsA	aur	cap8B	cap8C	cap8D	cap8E	cap8F	cap8G					cap8L	cap8M	cap8O	cap8P	capA	capN	chp	clfA	clfB		coa	eap/map	ebp	esaA	esaB	esaD	esaE	esaG	essA	essB
212	BCI	2020	H1	HA-MRSA	2	-	MST Cluster 11	225_IIa	225_IIa_003	2,8	99,0	+	IIa	-	225	5	t003	adsA	aur	cap8B	cap8C	cap8D	cap8E	cap8F	cap8G					cap8L	cap8M	cap8O	cap8P	capA	capN	chp	clfA	clfB			eap/map	ebp	esaA	esaB	esaD	esaE	esaG	essA	essB
213	BCI	2020	H1 EMS	HA-MRSA	2	-	MST Cluster 10	225_IIa	225_IIa_003	2,8	99,1	+	IIa	-	225	5	t003	adsA	aur	cap8B	cap8C	cap8D	cap8E	cap8F	cap8G					cap8L	cap8M	cap8O	cap8P	capA	capN	chp	clfA	clfB			eap/map	ebp	esaA	esaB	esaD	esaE	esaG	essA	essB
214	BCI	2020	H1	HA-MRSA	6	iMLSb poz	MST Cluster 1	5_IIa	5_IIa_002	2,8	98,8	+	IIa	-	5	5	t002	adsA	aur	cap8B	cap8C	cap8D	cap8E	cap8F	cap8G					cap8L	cap8M	cap8O	cap8P	capA	capN	chp	clfA	clfB		coa	eap/map	ebp	esaA	esaB	esaD	esaE	esaG	essA	essB
215	SCI	2020	H1	HA-MRSA	2	-	MST Cluster 15	225_IIa	225_IIa_003	2,8	98,5	+	IIa	-	225	5	t003	adsA	aur	cap8B	cap8C	cap8D	cap8E	cap8F	cap8G					cap8L	cap8M	cap8O	cap8P	capA	capN	chp	clfA	clfB		coa	eap/map	ebp	esaA	esaB	esaD	esaE	esaG	essA	essB
216	STI	2020	H3 EMS	HA-MRSA	6	iMLSb poz	Singleton	225_IIa	225_IIa_564	2,8	99,1	+	IIa	-	225	5	t564	adsA	aur	cap8B	cap8C	cap8D	cap8E	cap8F	cap8G					cap8L	cap8M	cap8O	cap8P	capA	capN	chp	clfA	clfB		coa	eap/map	ebp	esaA	esaB	esaD	esaE	esaG	essA	essB
217	UTI	2020	H1	HA-MRSA	6	iMLSb poz	MST Cluster 1	5_IIa	5_IIa_002	2,8	98,7	+	IIa	-	5	5	t002	adsA	aur	cap8B	cap8C	cap8D	cap8E	cap8F	cap8G					cap8L	cap8M	cap8O	cap8P	capA	capN	chp	clfA	clfB		coa	eap/map	ebp	esaA	esaB	esaD	esaE	esaG	essA	essB
218	RTI	2020	H1	HA-MRSA	6	iMLSb poz	MST Cluster 1	5_IIa	5_IIa_002	2,7	98,8	+	IIa	-	5	5	t002	adsA	aur	cap8B	cap8C	cap8D	cap8E	cap8F	cap8G					cap8L	cap8M	cap8O	cap8P	capA	capN	chp	clfA	clfB		coa	eap/map	ebp	esaA	esaB	esaD	esaE	esaG	essA	essB
219	STI	2020	H3 HOC	CA-MRSA	5	-	Singleton	45_IVa	45_IVa_390	2,7	96,8	+	IVa	-	45	45	t390	adsA	aur	cap8B	cap8C	cap8D	cap8E	cap8F	cap8G	cap8H	cap8I	cap8J	cap8K	cap8L	cap8M	cap8O	cap8P	capA	capN	chp	clfA	clfB	cna	coa		ebp	esaA	esaB	esaD	esaE	esaG	essA	essB
220	SCI	2020	H1	HA-MRSA	6	iMLSb poz	MST Cluster 1	5_IIa	5_IIa_002	2,8	98,7	+	IIa	-	5	5	t002	adsA	aur	cap8B	cap8C	cap8D	cap8E	cap8F	cap8G					cap8L	cap8M	cap8O	cap8P	capA	capN	chp	clfA	clfB		coa	eap/map	ebp	esaA	esaB	esaD	esaE	esaG	essA	essB
221	SCI	2020	H2	HA-MRSA	6	iMLSb poz	MST Cluster 1	5_IIa	5_IIa_447	2,7	98,8	+	IIa	-	5	5	t447	adsA	aur	cap8B	cap8C	cap8D	cap8E	cap8F	cap8G					cap8L	cap8M	cap8O	cap8P	capA	capN	chp	clfA	clfB		coa	eap/map	ebp	esaA	esaB	esaD	esaE	esaG	essA	essB
222	SCI	2020	H1	LA-MRSA	19	iMLSb poz	Singleton	1_IVa	1_IVa_127	2,8	98,8	+	IVa	-	1	1	t127	adsA	aur	cap8B	cap8C	cap8D	cap8E	cap8F	cap8G	cap8H	cap8I	cap8J	cap8K	cap8L	cap8M	cap8O	cap8P	capA	capN		clfA	clfB	cna	coa	eap/map	ebp	esaA	esaB	esaD	esaE	esaG	essA	essB
223	STI	2020	H1	HA-MRSA	6	iMLSb poz	MST Cluster 1	5_IIa	5_IIa_002	2,8	98,8	+	IIa	-	5	5	t002	adsA	aur	cap8B	cap8C	cap8D	cap8E	cap8F	cap8G					cap8L	cap8M	cap8O	cap8P	capA	capN	chp	clfA	clfB		coa	eap/map	ebp	esaA	esaB	esaD	esaE	esaG	essA	essB
224	STI	2020	H1	HA-MRSA	2	-	MST Cluster 12	225_IIa	225_IIa_14167	2,8	98,9	+	IIa	-	225	5	t14167	adsA	aur	cap8B	cap8C	cap8D	cap8E	cap8F	cap8G					cap8L	cap8M	cap8O	cap8P	capA	capN	chp	clfA	clfB			eap/map	ebp	esaA	esaB	esaD	esaE	esaG	essA	essB
225	BCI	2020	H1	HA-MRSA	2	-	MST Cluster 1	5_IIa	5_IIa_002	2,8	98,8	+	IIa	-	5	5	t002	adsA	aur	cap8B	cap8C	cap8D	cap8E	cap8F	cap8G					cap8L	cap8M	cap8O	cap8P	capA	capN	chp	clfA	clfB		coa	eap/map	ebp	esaA	esaB	esaD	esaE	esaG	essA	essB
226	UTI	2020	LTHCI1	HA-MRSA	6	iMLSb poz	MST Cluster 1	5_IIa	5_IIa_002	2,8	98,8	+	IIa	-	5	5	t002	adsA	aur	cap8B	cap8C	cap8D	cap8E	cap8F	cap8G					cap8L	cap8M	cap8O	cap8P	capA	capN	chp	clfA	clfB		coa	eap/map	ebp	esaA	esaB	esaD	esaE	esaG	essA	essB
227	BCI	2020	H3 EMS	LA-MRSA	5	-	Singleton	130_XI	130_XI_1048	2,8	98,0	-	XI	+	130	ND	t1048	adsA	aur	cap8B	cap8C	cap8D	cap8E	cap8F	cap8G	cap8H	cap8I	cap8J	cap8K	cap8L	cap8M	cap8O	cap8P	capA	capN		clfA	clfB			eap/map	ebp	esaA	esaB	esaD	esaE	esaG	essA	essB
228	UTI	2020	H1	CA-MRSA	6	iMLSb poz	MST Cluster 2	22_IVa	22_IVa_022	2,8	98,4	+	IVa	-	22	22	t022	adsA	aur	cap8B	cap8C	cap8D	cap8E	cap8F	cap8G					cap8L	cap8M	cap8O	cap8P	capA	capN	chp	clfA	clfB	cna		eap/map	ebp	esaA	esaB			esaG	essA	essB
229	STI	2020	H1 EMS	LA-MRSA	5	-	Singleton	130_XI	130_XI_1048	2,8	98,0	-	XI	+	130	ND	t1048	adsA	aur	cap8B	cap8C	cap8D	cap8E	cap8F	cap8G	cap8H	cap8I	cap8J	cap8K	cap8L	cap8M	cap8O	cap8P	capA	capN		clfA	clfB			eap/map	ebp	esaA	esaB	esaD	esaE	esaG	essA	essB
230	SCI	2020	H3	CA-MRSA	12	iMLSb poz	Singleton	45_IVb	45_IVb_362	2,8	96,7	+	IVb	-	45	45	t362	adsA	aur	cap8B	cap8C	cap8D	cap8E	cap8F	cap8G	cap8H	cap8I	cap8J	cap8K	cap8L	cap8M	cap8O	cap8P	capA	capN	chp	clfA	clfB	cna	coa		ebp	esaA	esaB	esaD	esaE	esaG	essA	essB
231	STI	2020	H3 EMS	HA-MRSA	6	iMLSb poz	MST Cluster 1	5_IIa	5_IIa_002	2,7	98,7	+	IIa	-	5	5	t002	adsA	aur	cap8B	cap8C	cap8D	cap8E	cap8F	cap8G					cap8L	cap8M	cap8O	cap8P	capA	capN	chp	clfA	clfB		coa	eap/map	ebp	esaA	esaB	esaD	esaE	esaG	essA	essB
232	SCI	2020	H1	LA-MRSA	5	-	MST Cluster 5	97_IVc	97_IVc_359	2,7	98,2	+	IVc	-	97	97	t359	adsA	aur	cap8B	cap8C	cap8D	cap8E	cap8F	cap8G					cap8L	cap8M	cap8O	cap8P	capA	capN		clfA	clfB			eap/map	ebp	esaA	esaB	esaD	esaE	esaG	essA	essB
233	SCI	2020	H1	HA-MRSA	6	iMLSb poz	MST Cluster 15	225_IIa	225_IIa_003	2,8	98,8	+	IIa	-	225	5	t003	adsA	aur	cap8B	cap8C	cap8D	cap8E	cap8F	cap8G					cap8L	cap8M	cap8O	cap8P	capA	capN	chp	clfA	clfB		coa	eap/map	ebp	esaA	esaB	esaD	esaE	esaG	essA	essB
234	UTI	2020	H1	HA-MRSA	6	iMLSb poz	MST Cluster 1	5_IIa	5_IIa_002	2,8	98,8	+	IIa	-	5	5	t002	adsA	aur	cap8B	cap8C	cap8D	cap8E	cap8F	cap8G					cap8L	cap8M	cap8O	cap8P	capA	capN	chp	clfA	clfB		coa	eap/map	ebp	esaA	esaB	esaD	esaE	esaG	essA	essB
235	SCI	2020	H1	HA-MRSA	6	iMLSb poz	MST Cluster 1	5_IIa	5_IIa_002	2,7	98,8	+	IIa	-	5	5	t002	adsA	aur	cap8B	cap8C	cap8D	cap8E	cap8F	cap8G					cap8L	cap8M	cap8O	cap8P	capA	capN	chp	clfA	clfB		coa	eap/map	ebp	esaA	esaB	esaD	esaE	esaG	essA	essB
236	BCI	2020	H1 EMS	CA-MRSA	6	iMLSb poz	MST Cluster 2	22_IVa	22_IVa_022	2,8	98,5	+	IVa	-	22	22	t022	adsA	aur	cap8B	cap8C	cap8D	cap8E	cap8F	cap8G					cap8L	cap8M	cap8O	cap8P	capA	capN	chp	clfA	clfB	cna		eap/map	ebp	esaA	esaB			esaG	essA	essB
237	SCI	2020	H1	HA-MRSA	6	iMLSb poz	MST Cluster 1	5_IIa	5_IIa_002	2,8	98,7	+	IIa	-	5	5	t002	adsA	aur	cap8B	cap8C	cap8D	cap8E	cap8F	cap8G					cap8L	cap8M	cap8O	cap8P	capA	capN	chp	clfA	clfB		coa	eap/map	ebp	esaA	esaB	esaD	esaE	esaG	essA	essB
238	SCI	2020	H1	HA-MRSA	6	iMLSb poz	MST Cluster 1	5_IIa	5_IIa_002	2,8	98,8	+	IIa	-	5	5	t002	adsA	aur	cap8B	cap8C	cap8D	cap8E	cap8F	cap8G					cap8L	cap8M	cap8O	cap8P	capA	capN	chp	clfA	clfB		coa	eap/map	ebp	esaA	esaB	esaD	esaE	esaG	essA	essB
239	BCI	2020	H1	HA-MRSA	6	iMLSb poz	MST Cluster 1	5_IIa	5_IIa_002	2,8	98,8	+	IIa	-	5	5	t002	adsA	aur	cap8B	cap8C	cap8D	cap8E	cap8F	cap8G					cap8L	cap8M	cap8O	cap8P	capA	capN	chp	clfA	clfB		coa	eap/map	ebp	esaA	esaB	esaD	esaE	esaG	essA	essB
240	SCI	2020	H3	HA-MRSA	2	-	MST Cluster 1	5_IIa	5_IIa_002	2,8	98,8	+	IIa	-	5	5	t002	adsA	aur	cap8B	cap8C	cap8D	cap8E	cap8F	cap8G					cap8L	cap8M	cap8O	cap8P	capA	capN	chp	clfA	clfB		coa	eap/map	ebp	esaA	esaB	esaD	esaE	esaG	essA	essB
241	SCI	2020	H1	HA-MRSA	6	iMLSb poz	MST Cluster 1	5_IIa	5_IIa_002	2,8	98,8	+	IIa	-	5	5	t002	adsA	aur	cap8B	cap8C	cap8D	cap8E	cap8F	cap8G					cap8L	cap8M	cap8O	cap8P	capA	capN	chp	clfA	clfB		coa	eap/map	ebp	esaA	esaB	esaD	esaE	esaG	essA	essB
242	SCI	2021	H3	LA-MRSA	5	-	Singleton	97_IVc	97_IVc_359	2,8	98,4	+	IVc	-	97	97	t359	adsA	aur	cap8B	cap8C	cap8D	cap8E	cap8F	cap8G					cap8L	cap8M	cap8O	cap8P	capA	capN		clfA	clfB			eap/map	ebp	esaA	esaB	esaD	esaE	esaG	essA	essB
243	UTI	2021	H1	HA-MRSA	2	-	MST Cluster 12	225_IIa	225_IIa_14167	2,8	98,9	+	IIa	-	225	5	t14167	adsA	aur	cap8B	cap8C	cap8D	cap8E	cap8F	cap8G					cap8L	cap8M	cap8O	cap8P	capA	capN	chp	clfA	clfB			eap/map	ebp	esaA	esaB	esaD	esaE	esaG	essA	essB
244	SCI	2021	H3	HA-MRSA	2	-	MST Cluster 7	2883_IIa	2883_IIa_4336	2,9	98,9	+	IIa	-	2883	5	t4336	adsA	aur	cap8B	cap8C	cap8D	cap8E	cap8F	cap8G					cap8L	cap8M	cap8O	cap8P	capA	capN	chp	clfA	clfB			eap/map	ebp	esaA	esaB	esaD	esaE	esaG	essA	essB
245	SCI	2021	H3	ND	2	-	MST Cluster 7	2883_NF	2883_NF_D	2,7	97,0	+	NF	-	2883	5	ND	adsA	aur		cap8C	cap8D	cap8E	cap8F	cap8G					cap8L	cap8M	cap8O	cap8P		capN	chp	clfA	clfB		coa	eap/map	ebp	esaA	esaB	esaD	esaE	esaG	essA	essB
246	SCI	2021	H1	HA-MRSA	2	-	MST Cluster 8	225_IIa	225_IIa_21065	2,8	98,9	+	IIa	-	225	5	t21065	adsA	aur	cap8B	cap8C	cap8D	cap8E	cap8F	cap8G					cap8L	cap8M	cap8O	cap8P	capA	capN	chp	clfA	clfB		coa	eap/map	ebp	esaA	esaB	esaD	esaE	esaG	essA	essB
247	STI	2021	H1 EMS	CA-MRSA	5	-	MST Cluster 9	5_IVa	5_IVa_010	2,8	99,0	+	IVa	-	5	5	t010	adsA	aur	cap8B	cap8C	cap8D	cap8E	cap8F	cap8G					cap8L	cap8M	cap8O	cap8P	capA	capN	chp	clfA	clfB		coa	eap/map	ebp	esaA	esaB	esaD	esaE	esaG	essA	essB
248	BCI	2021	H1 EMS	HA-MRSA	6	iMLSb poz	MST Cluster 1	5_IIa	5_IIa_002	2,8	98,8	+	IIa	-	5	5	t002	adsA	aur	cap8B	cap8C	cap8D	cap8E	cap8F	cap8G					cap8L	cap8M	cap8O	cap8P	capA	capN	chp	clfA	clfB		coa	eap/map	ebp	esaA	esaB	esaD	esaE	esaG	essA	essB
249	BCI	2021	H3 EMS	LA-MRSA	27	-	MST Cluster 5	97_IVc	97_IVc_359	2,8	98,4	+	IVc	-	97	97	t359	adsA	aur	cap8B	cap8C	cap8D	cap8E	cap8F	cap8G					cap8L	cap8M	cap8O	cap8P	capA	capN		clfA	clfB			eap/map	ebp	esaA	esaB	esaD	esaE	esaG	essA	essB
250	RTI	2021	H2	CA-MRSA	5	-	MST Cluster 16	22_IVa	22_IVa_2933	2,8	98,3	+	IVa	-	22	22	t2933	adsA	aur	cap8B	cap8C	cap8D	cap8E	cap8F	cap8G					cap8L	cap8M	cap8O	cap8P	capA	capN	chp	clfA	clfB	cna		eap/map	ebp	esaA	esaB			esaG	essA	essB
251	SCI	2021	H2	HA-MRSA	2	-	Singleton	225_IIa	225_IIa_003	2,8	99,0	+	IIa	-	225	5	t003	adsA	aur	cap8B	cap8C	cap8D	cap8E	cap8F	cap8G					cap8L	cap8M	cap8O	cap8P	capA	capN	chp	clfA	clfB		coa	eap/map	ebp	esaA	esaB	esaD	esaE	esaG	essA	essB
252	SCI	2021	H1	LA-MRSA	5	-	Singleton	97_IVa	97_IVa_2770	2,8	98,4	+	IVa	-	97	97	t2770	adsA	aur	cap8B	cap8C	cap8D	cap8E	cap8F	cap8G					cap8L	cap8M	cap8O	cap8P	capA	capN		clfA	clfB			eap/map	ebp	esaA	esaB	esaD	esaE	esaG	essA	essB
253	SCI	2021	H3	CA-MRSA	5	-	MST Cluster 9	5_IVa	5_IVa_010	2,8	98,9	+	IVa	-	5	5	t010	adsA	aur	cap8B	cap8C	cap8D	cap8E	cap8F	cap8G					cap8L	cap8M	cap8O	cap8P	capA	capN		clfA	clfB			eap/map	ebp	esaA	esaB	esaD	esaE	esaG	essA	essB
254	STI	2021	H1	HA-MRSA	2	-	MST Cluster 1	5_IIa	5_IIa_548	2,8	98,7	+	IIa	-	5	5	t548	adsA	aur	cap8B	cap8C	cap8D	cap8E	cap8F	cap8G					cap8L	cap8M	cap8O	cap8P	capA	capN	chp	clfA	clfB		coa	eap/map	ebp	esaA	esaB	esaD	esaE	esaG	essA	essB
255	RTI	2021	H2	HA-MRSA	6	iMLSb poz	MST Cluster 1	5_IIa	5_IIa_002	2,8	98,8	+	IIa	-	5	5	t002	adsA	aur	cap8B	cap8C	cap8D	cap8E	cap8F	cap8G					cap8L	cap8M	cap8O	cap8P	capA	capN	chp	clfA	clfB		coa	eap/map	ebp	esaA	esaB	esaD	esaE	esaG	essA	essB
256	SCI	2021	H2	HA-MRSA	2	-	Singleton	7821_IIa	7821_IIa_045	2,8	98,8	+	IIa	-	7821	5	t045	adsA	aur	cap8B	cap8C	cap8D	cap8E	cap8F	cap8G					cap8L	cap8M	cap8O	cap8P	capA	capN	chp	clfA	clfB		coa	eap/map	ebp	esaA	esaB	esaD	esaE	esaG	essA	essB
257	STI	2021	H1 EMS	CA-MRSA	13	-	Singleton	22_IVa	22_IVa_005	2,8	98,2	+	IVa	-	22	22	t005	adsA	aur	cap8B	cap8C	cap8D	cap8E	cap8F	cap8G					cap8L	cap8M	cap8O	cap8P	capA	capN	chp	clfA	clfB			eap/map		esaA	esaB			esaG	essA	essB
258	SCI	2021	H2	LA-MRSA	19	iMLSb poz	Singleton	1_IVa	1_IVa_127	2,8	98,9	+	IVa	-	1	1	t127	adsA	aur	cap8B	cap8C	cap8D	cap8E	cap8F	cap8G	cap8H	cap8I	cap8J	cap8K	cap8L	cap8M	cap8O	cap8P	capA	capN		clfA	clfB	cna	coa	eap/map	ebp	esaA	esaB	esaD	esaE	esaG	essA	essB
259	STI	2021	H1 EMS	HA-MRSA	2	-	MST Cluster 22	225_IIa	225_IIa_003	2,9	98,9	+	IIa	-	225	5	t003	adsA	aur	cap8B	cap8C	cap8D	cap8E	cap8F	cap8G					cap8L	cap8M	cap8O	cap8P	capA	capN		clfA	clfB		coa	eap/map	ebp	esaA	esaB	esaD	esaE	esaG	essA	essB
260	STI	2021	PHCC	LA-MRSA	5	-	MST Cluster 6	5_IVc	5_IVc_002	2,8	98,7	+	IVc	-	5	5	t002	adsA	aur	cap8B	cap8C	cap8D	cap8E	cap8F	cap8G					cap8L	cap8M	cap8O	cap8P	capA	capN		clfA	clfB		coa	eap/map	ebp	esaA	esaB	esaD	esaE	esaG	essA	essB
261	RTI	2021	H1	HA-MRSA	6	iMLSb poz	MST Cluster 1	5_IIa	5_IIa_002	2,7	98,8	+	IIa	-	5	5	t002	adsA	aur	cap8B	cap8C	cap8D	cap8E	cap8F	cap8G					cap8L	cap8M	cap8O	cap8P	capA	capN	chp	clfA	clfB		coa	eap/map	ebp	esaA	esaB	esaD	esaE	esaG	essA	essB
262	SCI	2021	H3	HA-MRSA	2	-	MST Cluster 7	2883_IIa	2883_IIa_1240	2,9	98,9	+	IIa	-	2883	5	t1240	adsA	aur	cap8B	cap8C	cap8D	cap8E	cap8F	cap8G					cap8L	cap8M	cap8O	cap8P	capA	capN	chp	clfA	clfB		coa	eap/map	ebp	esaA	esaB	esaD	esaE	esaG	essA	essB
263	RTI	2021	SP	CA-MRSA	28	iMLSb poz	MST Cluster 21	88_IVa	88_IVa_690	2,9	99,0	+	IVa	-	88	ND	t690	adsA	aur	cap8B	cap8C	cap8D	cap8E	cap8F	cap8G	cap8H	cap8I	cap8J	cap8K	cap8L	cap8M	cap8O	cap8P	capA	capN	chp	clfA	clfB			eap/map	ebp	esaA	esaB	esaD	esaE	esaG	essA	essB
264	STI	2021	H1	CA-MRSA	29	iMLSb poz	MST Cluster 35	1637_V	1637_V_13748	2,8	98,8	+	V	-	1637	5	t13748	adsA	aur	cap8B	cap8C	cap8D	cap8E	cap8F	cap8G					cap8L	cap8M	cap8O	cap8P	capA	capN		clfA	clfB			eap/map	ebp	esaA	esaB	esaD	esaE	esaG	essA	essB
265	SCI	2021	H3	LA-MRSA	3	-	Singleton	398_Vc	398_Vc_011	2,7	97,7	+	Vc	-	398	ND	t011	adsA	aur	cap8B	cap8C	cap8D	cap8E	cap8F	cap8G					cap8L	cap8M	cap8O	cap8P	capA	capN		clfA	clfB		coa	eap/map	ebp	esaA	esaB			esaG	essA	essB
266	STI	2021	H3 HOC	LA-MRSA	12	iMLSb poz	Singleton	1_IVa	1_IVa_127	2,8	99,0	+	IVa	-	1	1	t127	adsA	aur	cap8B	cap8C	cap8D	cap8E	cap8F	cap8G	cap8H	cap8I	cap8J	cap8K	cap8L	cap8M	cap8O	cap8P	capA	capN		clfA	clfB	cna	coa	eap/map	ebp	esaA	esaB	esaD	esaE	esaG	essA	essB
267	STI	2021	H1 EMS	LA-MRSA	5	-	MST Cluster 6	5_IVc	5_IVc_002	2,8	98,8	+	IVc	-	5	5	t002	adsA	aur	cap8B	cap8C	cap8D	cap8E	cap8F	cap8G					cap8L	cap8M	cap8O	cap8P	capA	capN		clfA	clfB		coa	eap/map	ebp	esaA	esaB	esaD	esaE	esaG	essA	essB
268	SCI	2021	H2	HA-MRSA	6	iMLSb poz	MST Cluster 1	5_IIa	5_IIa_002	2,8	98,8	+	IIa	-	5	5	t002	adsA	aur	cap8B	cap8C	cap8D	cap8E	cap8F	cap8G					cap8L	cap8M	cap8O	cap8P	capA	capN	chp	clfA	clfB		coa	eap/map	ebp	esaA	esaB	esaD	esaE	esaG	essA	essB
269	STI	2021	H1	HA-MRSA	6	iMLSb poz	MST Cluster 1	5_IIa	5_IIa_002	2,8	98,7	+	IIa	-	5	5	t002	adsA	aur	cap8B	cap8C	cap8D	cap8E	cap8F	cap8G					cap8L	cap8M	cap8O	cap8P	capA	capN	chp	clfA	clfB		coa	eap/map	ebp	esaA	esaB	esaD	esaE	esaG	essA	essB
270	SCI	2021	LTHCI3	HA-MRSA	6	iMLSb poz	MST Cluster 1	5_IIa	5_IIa_002	2,8	98,8	+	IIa	-	5	5	t002	adsA	aur	cap8B	cap8C	cap8D	cap8E	cap8F	cap8G					cap8L	cap8M	cap8O	cap8P	capA	capN	chp	clfA	clfB		coa	eap/map	ebp	esaA	esaB	esaD	esaE	esaG	essA	essB
271	SCI	2021	PHCC	ND	2	-	MST Cluster 11	225_NF	225_NF_003	2,7	98,6	+	NF	-	225	5	t003	adsA	aur	cap8B	cap8C	cap8D	cap8E	cap8F	cap8G					cap8L	cap8M	cap8O	cap8P	capA	capN	chp	clfA	clfB			eap/map	ebp	esaA	esaB	esaD	esaE	esaG	essA	essB
272	SCI	2021	H1	HA-MRSA	2	-	MST Cluster 8	225_IIa	225_IIa_003	2,8	98,9	+	IIa	-	225	5	t003	adsA	aur	cap8B	cap8C	cap8D	cap8E	cap8F	cap8G					cap8L	cap8M	cap8O	cap8P	capA	capN	chp	clfA	clfB			eap/map	ebp	esaA	esaB	esaD	esaE	esaG	essA	essB
273	SCI	2021	H1	HA-MRSA	6	iMLSb poz	MST Cluster 1	5_IIa	5_IIa_002	2,8	98,7	+	IIa	-	5	5	t002	adsA	aur	cap8B	cap8C	cap8D	cap8E	cap8F	cap8G					cap8L	cap8M	cap8O	cap8P	capA	capN	chp	clfA	clfB		coa	eap/map	ebp	esaA	esaB	esaD	esaE	esaG	essA	essB
274	STI	2021	PHCC	CA-MRSA	14	-	Singleton	2626_V	2626_V_002	2,7	99,0	+	V	-	2626	5	t002	adsA	aur	cap8B	cap8C	cap8D	cap8E	cap8F	cap8G					cap8L	cap8M	cap8O	cap8P	capA	capN	chp	clfA	clfB		coa	eap/map	ebp	esaA	esaB	esaD	esaE	esaG	essA	essB
275	SCI	2021	H1	HA-MRSA	6	iMLSb poz	MST Cluster 1	5_IIa	5_IIa_002	2,8	98,8	+	IIa	-	5	5	t002	adsA	aur	cap8B	cap8C	cap8D	cap8E	cap8F	cap8G					cap8L	cap8M	cap8O	cap8P	capA	capN	chp	clfA	clfB		coa	eap/map	ebp	esaA	esaB	esaD	esaE	esaG	essA	essB
276	STI	2021	H3	LA-MRSA	12	iMLSb poz	Singleton	1_IVa	1_IVa_127	2,8	99,1	+	IVa	-	1	1	t127	adsA	aur	cap8B	cap8C	cap8D	cap8E	cap8F	cap8G	cap8H	cap8I	cap8J	cap8K	cap8L	cap8M	cap8O	cap8P	capA	capN		clfA	clfB	cna	coa	eap/map	ebp	esaA	esaB	esaD	esaE	esaG	essA	essB
277	RTI	2021	H1	HA-MRSA	21	-	MST Cluster 1	5_IIa	5_IIa_045	2,8	98,8	+	IIa	-	5	5	t045	adsA	aur	cap8B	cap8C	cap8D	cap8E	cap8F	cap8G					cap8L	cap8M	cap8O	cap8P	capA	capN	chp	clfA	clfB		coa	eap/map	ebp	esaA	esaB	esaD	esaE	esaG	essA	essB
278	UTI	2021	H1 EMS	HA-MRSA	2	-	MST Cluster 15	225_IIa	225_IIa_003	2,8	98,7	+	IIa	-	225	5	t003	adsA	aur	cap8B	cap8C	cap8D	cap8E	cap8F	cap8G					cap8L	cap8M	cap8O	cap8P	capA	capN	chp	clfA	clfB		coa	eap/map	ebp	esaA	esaB	esaD	esaE	esaG	essA	essB
279	SCI	2021	H1	HA-MRSA	2	-	MST Cluster 8	225_IIa	225_IIa_003	2,8	98,9	+	IIa	-	225	5	t003	adsA	aur	cap8B	cap8C	cap8D	cap8E	cap8F	cap8G					cap8L	cap8M	cap8O	cap8P	capA	capN	chp	clfA	clfB		coa	eap/map	ebp	esaA	esaB	esaD	esaE	esaG	essA	essB
280	SCI	2021	H1	CA-MRSA	6	iMLSb poz	MST Cluster 2	22_IVa	22_IVa_022	2,8	98,4	+	IVa	-	22	22	t022	adsA	aur	cap8B	cap8C	cap8D	cap8E	cap8F	cap8G					cap8L	cap8M	cap8O	cap8P	capA	capN	chp	clfA	clfB	cna		eap/map	ebp	esaA	esaB			esaG	essA	essB
281	BCI	2021	H1 EMS	HA-MRSA	6	iMLSb poz	MST Cluster 1	5_IIa	5_IIa_002	2,8	98,7	+	IIa	-	5	5	t002	adsA	aur	cap8B	cap8C	cap8D	cap8E	cap8F	cap8G					cap8L	cap8M	cap8O	cap8P	capA	capN	chp	clfA	clfB		coa	eap/map	ebp	esaA	esaB	esaD	esaE	esaG	essA	essB
282	UTI	2021	H1	LA-MRSA	5	-	Singleton	97_IVa	97_IVa_11543	2,8	98,3	+	IVa	-	97	97	t11543	adsA	aur	cap8B	cap8C	cap8D	cap8E	cap8F	cap8G					cap8L	cap8M	cap8O	cap8P	capA	capN		clfA	clfB			eap/map	ebp	esaA	esaB	esaD	esaE	esaG	essA	essB
283	STI	2021	H1 EMS	LA-MRSA	19	iMLSb poz	Singleton	1_IVa	1_IVa_127	2,8	99,0	+	IVa	-	1	1	t127	adsA	aur	cap8B	cap8C	cap8D	cap8E	cap8F	cap8G	cap8H	cap8I	cap8J	cap8K	cap8L	cap8M	cap8O	cap8P	capA	capN		clfA	clfB		coa	eap/map	ebp	esaA	esaB	esaD	esaE	esaG	essA	essB
284	SCI	2021	SP	HA-MRSA	6	iMLSb poz	MST Cluster 1	5_IIa	5_IIa_002	2,8	98,8	+	IIa	-	5	5	t002	adsA	aur	cap8B	cap8C	cap8D	cap8E	cap8F	cap8G					cap8L	cap8M	cap8O	cap8P	capA	capN	chp	clfA	clfB		coa	eap/map	ebp	esaA	esaB	esaD	esaE	esaG	essA	essB
285	BCI	2021	DC	HA-MRSA	6	iMLSb poz	MST Cluster 14	7827_IIa	7827_IIa_003	2,8	99,0	+	IIa	-	7827	5	t003	adsA	aur	cap8B	cap8C	cap8D	cap8E	cap8F	cap8G					cap8L	cap8M	cap8O	cap8P	capA	capN	chp	clfA	clfB			eap/map	ebp	esaA	esaB	esaD	esaE	esaG	essA	essB
286	BCI	2021	H3	HA-MRSA	2	-	MST Cluster 14	7827_IIa	7827_IIa_003	2.8	98.9	+	IIa	-	7827	5	t003	adsA	aur	cap8B	cap8C	cap8D	cap8E	cap8F	cap8G					cap8L	cap8M	cap8O	cap8P	capA	capN	chp	clfA	clfB		coa	eap/map	ebp	esaA	esaB	esaD	esaE	esaG	essA	essB
287	STI	2021	H1 HOC	HA-MRSA	6	iMLSb poz	MST Cluster 1	5_IIa	5_IIa_002	2,8	98,8	+	IIa	-	5	5	t002	adsA	aur	cap8B	cap8C	cap8D	cap8E	cap8F	cap8G					cap8L	cap8M	cap8O	cap8P	capA	capN	chp	clfA	clfB		coa	eap/map	ebp	esaA	esaB	esaD	esaE	esaG	essA	essB
288	SCI	2021	H1	HA-MRSA	6	iMLSb poz	MST Cluster 1	5_IIa	5_IIa_002	2,8	98,8	+	IIa	-	5	5	t002	adsA	aur	cap8B	cap8C	cap8D	cap8E	cap8F	cap8G					cap8L	cap8M	cap8O	cap8P	capA	capN	chp	clfA	clfB		coa	eap/map	ebp	esaA	esaB	esaD	esaE	esaG	essA	essB
289	SCI	2021	H3	CA-MRSA	3	-	MST Cluster 36	88_IVa	88_IVa_690	2,8	98,9	+	IVa	-	88	ND	t690	adsA	aur	cap8B	cap8C	cap8D	cap8E	cap8F	cap8G	cap8H	cap8I	cap8J	cap8K	cap8L	cap8M	cap8O	cap8P	capA	capN	chp	clfA	clfB			eap/map	ebp	esaA	esaB	esaD	esaE	esaG	essA	essB
290	STI	2021	H1 HOC	LA-MRSA	5	-	MST Cluster 5	97_IVc	97_IVc_359	2,8	98,5	+	IVc	-	97	97	t359	adsA	aur	cap8B	cap8C	cap8D	cap8E	cap8F	cap8G					cap8L	cap8M	cap8O	cap8P	capA	capN		clfA	clfB			eap/map	ebp	esaA	esaB	esaD	esaE	esaG	essA	essB
291	SCI	2021	H1	HA-MRSA	6	iMLSb poz	MST Cluster 1	5_IIa	5_IIa_002	2,8	98,8	+	IIa	-	5	5	t002	adsA	aur	cap8B	cap8C	cap8D	cap8E	cap8F	cap8G					cap8L	cap8M	cap8O	cap8P	capA	capN	chp	clfA	clfB		coa	eap/map	ebp	esaA	esaB	esaD	esaE	esaG	essA	essB
292	UTI	2021	H1	HA-MRSA	6	iMLSb poz	MST Cluster 1	5_IIa	5_IIa_002	2,8	98,7	+	IIa	-	5	5	t002	adsA	aur	cap8B	cap8C	cap8D	cap8E	cap8F	cap8G					cap8L	cap8M	cap8O	cap8P	capA	capN	chp	clfA	clfB		coa	eap/map	ebp	esaA	esaB	esaD	esaE	esaG	essA	essB
293	RTI	2021	H2	HA-MRSA	6	iMLSb poz	MST Cluster 1	5_IIa	5_IIa_002	2,8	98,8	+	IIa	-	5	5	t002	adsA	aur	cap8B	cap8C	cap8D	cap8E	cap8F	cap8G					cap8L	cap8M	cap8O	cap8P	capA	capN	chp	clfA	clfB		coa	eap/map	ebp	esaA	esaB	esaD	esaE	esaG	essA	essB
294	UTI	2021	H1	CA-MRSA	6	iMLSb poz	MST Cluster 21	88_IVa	88_IVa_690	2,9	98,9	+	IVa	-	88	ND	t690	adsA	aur	cap8B	cap8C	cap8D	cap8E	cap8F	cap8G	cap8H	cap8I	cap8J	cap8K	cap8L	cap8M	cap8O	cap8P	capA	capN	chp	clfA	clfB			eap/map	ebp	esaA	esaB	esaD	esaE	esaG	essA	essB
295	STI	2021	H1 HOC	LA-MRSA	5	-	Singleton	130_XI	130_XI_3256	2,9	97,9	-	XI	+	130	ND	t3256	adsA	aur	cap8B	cap8C	cap8D	cap8E	cap8F	cap8G	cap8H	cap8I	cap8J	cap8K	cap8L	cap8M	cap8O	cap8P	capA	capN	chp	clfA	clfB			eap/map	ebp	esaA	esaB	esaD	esaE	esaG	essA	essB
296	RTI	2021	H1	HA-MRSA	6	iMLSb poz	MST Cluster 1	5_IIa	5_IIa_002	2,8	98,7	+	IIa	-	5	5	t002	adsA	aur	cap8B	cap8C	cap8D	cap8E	cap8F	cap8G					cap8L	cap8M	cap8O	cap8P	capA	capN	chp	clfA	clfB		coa	eap/map	ebp	esaA	esaB	esaD	esaE	esaG	essA	essB
297	SCI	2021	H1	HA-MRSA	2	-	MST Cluster 10	225_IIa	225_IIa_003	2,8	99,0	+	IIa	-	225	5	t003	adsA	aur	cap8B	cap8C	cap8D	cap8E	cap8F	cap8G					cap8L	cap8M	cap8O	cap8P	capA	capN	chp	clfA	clfB		coa	eap/map	ebp	esaA	esaB	esaD	esaE	esaG	essA	essB
298	UTI	2021	H1	CA-MRSA	6	iMLSb poz	MST Cluster 21	88_IVa	88_IVa_690	2,9	98,9	+	IVa	-	88	ND	t690	adsA	aur	cap8B	cap8C	cap8D	cap8E	cap8F	cap8G	cap8H	cap8I	cap8J	cap8K	cap8L	cap8M	cap8O	cap8P	capA	capN	chp	clfA	clfB			eap/map	ebp	esaA	esaB	esaD	esaE	esaG	essA	essB
299	SCI	2021	H1	HA-MRSA	2	-	MST Cluster 8	225_IIa	225_IIa_003	2,8	98,8	+	IIa	-	225	5	t003	adsA	aur	cap8B	cap8C	cap8D	cap8E	cap8F	cap8G					cap8L	cap8M	cap8O	cap8P	capA	capN	chp	clfA	clfB		coa	eap/map	ebp	esaA	esaB	esaD	esaE	esaG	essA	essB
300	STI	2021	PHCC	CA-MRSA	12	iMLSb poz	Singleton	5_IV	5_IV_2396	2,7	98,8	+	IV	-	5	5	t2396	adsA	aur	cap8B	cap8C	cap8D	cap8E	cap8F	cap8G					cap8L	cap8M	cap8O	cap8P	capA	capN	chp	clfA	clfB			eap/map	ebp	esaA	esaB	esaD	esaE	esaG	essA	essB
301	STI	2021	H1 HOC	LA-MRSA	3	-	Singleton	398_Vc	398_Vc_011	2,7	97,6	+	Vc	-	398	ND	t011	adsA	aur	cap8B	cap8C	cap8D	cap8E	cap8F	cap8G					cap8L	cap8M	cap8O	cap8P	capA	capN		clfA	clfB		coa	eap/map	ebp	esaA	esaB			esaG	essA	essB
302	STI	2021	H1	CA-MRSA	5	-	Singleton	88_IVa	88_IVa_448	2,8	98,9	+	IVa	-	88	ND	t448	adsA	aur	cap8B	cap8C	cap8D	cap8E	cap8F	cap8G	cap8H	cap8I	cap8J	cap8K	cap8L	cap8M	cap8O	cap8P	capA	capN	chp	clfA	clfB			eap/map	ebp	esaA	esaB	esaD	esaE	esaG	essA	essB
303	RTI	2021	H2	HA-MRSA	6	iMLSb poz	MST Cluster 1	5_IIa	5_IIa_002	2,8	98,8	+	IIa	-	5	5	t002	adsA	aur	cap8B	cap8C	cap8D	cap8E	cap8F	cap8G					cap8L	cap8M	cap8O	cap8P	capA	capN	chp	clfA	clfB		coa	eap/map	ebp	esaA	esaB	esaD	esaE	esaG	essA	essB
304	BCI	2021	H2	HA-MRSA	6	iMLSb poz	MST Cluster 1	5_IIa	5_IIa_002	2,8	98,8	+	IIa	-	5	5	t002	adsA	aur	cap8B	cap8C	cap8D	cap8E	cap8F	cap8G					cap8L	cap8M	cap8O	cap8P	capA	capN	chp	clfA	clfB		coa	eap/map	ebp	esaA	esaB	esaD	esaE	esaG	essA	essB
305	RTI	2021	H1	CA-MRSA	13	-	MST Cluster 2	22_IVa	22_IVa_022	2,8	98,5	+	IVa	-	22	22	t022	adsA	aur	cap8B	cap8C	cap8D	cap8E	cap8F	cap8G					cap8L	cap8M	cap8O	cap8P	capA	capN	chp	clfA	clfB	cna		eap/map	ebp	esaA	esaB			esaG	essA	essB
306	SCI	2021	H1	HA-MRSA	2	-	Singleton	225_IIa	225_IIa_003	2,8	98,9	+	IIa	-	225	5	t003	adsA	aur	cap8B	cap8C	cap8D	cap8E	cap8F	cap8G					cap8L	cap8M	cap8O	cap8P	capA	capN	chp	clfA	clfB			eap/map	ebp	esaA	esaB	esaD	esaE	esaG	essA	essB
[truncated: 121 more columns]

## Sheet: Table S7
Supplementary table S7. Distribution of resistance genes among different groups of isolates
Resistance gene	% BCI (n=36)	% SCI (n=137)	NBCI (n=133)				all groups (n=306)
			% all NBCI	% STI (n=78)	% RTI (n=35)	% UTI (n=20)	%
aac(6')-Ie/aph(2'')-Ia	2.77778	3.64964	7.5188	10.2564	5.71429	0	5.22876
aph(3')-IIIa	0	8.75912	6.76692	10.2564	0	5	6.86275
aadD1	30.5556	32.8467	27.0677	14.1026	51.4286	35	30.0654
ant(9)-Ia	69.4444	72.2628	54.1353	46.1538	71.4286	55	64.0523
ant(6)-Ia	0	8.75912	6.76692	10.2564	0	5	6.86275
str	2.77778	0	0	0	0	0	0.326797
blaZ	86.1111	64.2336	63.1579	64.1026	51.4286	80	66.3399
blaR1	69.4444	57.6642	51.8797	52.5641	45.7143	60	56.5359
blaI	86.1111	66.4234	63.9098	62.8205	57.1429	80	67.6471
blaPC1	2.77778	2.18978	3.00752	2.5641	5.71429	0	2.61438
pbp4_R200L	0	8.75912	4.51128	6.41026	0	5	5.88235
mecA	97.2222	100	96.9925	94.8718	100	100	98.366
mecR1	94.4444	97.8102	88.7218	84.6154	91.4286	100	93.4641
mecI	69.4444	69.3431	54.1353	47.4359	68.5714	55	62.7451
mecC	2.77778	0	3.00752	5.12821	0	0	1.63399
bleO	30.5556	32.8467	27.0677	14.1026	51.4286	35	30.0654
fosB	69.4444	73.7226	72.1805	73.0769	77.1429	60	72.549
murA_G257D	0	0	2.25564	3.84615	0	0	0.980392
murA_D278E	2.77778	2.18978	6.76692	7.69231	8.57143	0	4.24837
murA_E291D	8.33333	4.37956	12.0301	15.3846	11.4286	0	8.16993
glpT_A100V	8.33333	4.37956	12.0301	15.3846	11.4286	0	8.16993
glpT_F3I	2.77778	2.18978	3.7594	3.84615	5.71429	0	2.94118
glpT_V213I	0	0.729927	2.25564	2.5641	2.85714	0	1.30719
murA_T396N	5.55556	1.45985	6.01504	8.97436	2.85714	0	3.92157
fusA_H457Y	0	2.18978	1.50376	1.28205	2.85714	0	1.63399
fusA_L461F	0	0.729927	0	0	0	0	0.326797
fusA_L461K	0	0.729927	0	0	0	0	0.326797
fusA_L461S	0	0.729927	0	0	0	0	0.326797
fusA_G451V	0	0.729927	0	0	0	0	0.326797
lnu(B)	2.77778	1.45985	0.75188	0	2.85714	0	1.30719
lsa(E)	2.77778	1.45985	0.75188	0	2.85714	0	1.30719
erm(A)	66.6667	70.8029	54.1353	47.4359	68.5714	55	63.0719
erm(C)	13.8889	8.75912	12.782	10.2564	8.57143	30	11.1111
mph(C)	0	0	1.50376	2.5641	0	0	0.653595
msr(A)	0	0	1.50376	2.5641	0	0	0.653595
erm(B)	0	0	0.75188	0	2.85714	0	0.326797
catA	0	0	0.75188	1.28205	0	0	0.326797
fexA	0	0	0.75188	0	2.85714	0	0.326797
qacA	0	0	0.75188	1.28205	0	0	0.326797
qacC	2.77778	2.18978	3.7594	3.84615	2.85714	5	2.94118
parC_S80Y	30.5556	32.1168	24.0602	8.97436	51.4286	35	28.4314
parC_S80F	47.2222	45.2555	37.594	39.7436	25.7143	50	42.1569
parC_E84G	30.5556	31.3869	24.0602	8.97436	51.4286	35	28.1046
parC_E84K	0	0.729927	0.75188	1.28205	0	0	0.653595
parE_P585S	36.1111	37.9562	27.8195	34.6154	17.1429	20	33.3333
gyrA_E88A	27.7778	31.3869	24.0602	8.97436	51.4286	35	27.7778
gyrA_S84L	75	76.6423	60.9023	47.4359	77.1429	85	69.6078
rpoB_D471G	0	0.729927	0.75188	1.28205	0	0	0.653595
rpoB_L466S	0	0.729927	0.75188	1.28205	0	0	0.653595
sat4	0	8.75912	6.76692	10.2564	0	5	6.86275
tet(38)	100	99.2701	98.4962	97.4359	100	100	99.0196
tet(K)	2.77778	10.219	9.02256	10.2564	8.57143	5	8.82353
tet(M)	2.77778	2.18978	5.26316	6.41026	5.71429	0	3.59477
dfrG	2.77778	1.45985	0.75188	0	2.85714	0	1.30719
dfrS1	19.4444	12.4088	9.02256	7.69231	8.57143	15	11.7647
dfrB_F99Y	0	0	0.75188	1.28205	0	0	0.326797
dfrB_H31N	0	0	0.75188	1.28205	0	0	0.326797
BCI, blood culture isolates; SCI, surveillance cultures isolates; STI, isolates from soft tissues; RTI; isolates from respiratory tract; UTI, isolates from urinary tract; NBCI, non-blood clinical isolates
